# Supplementary material for: Larval descriptions of three Dromica species with some bionomical remarks (Coleoptera, Cicindelidae)
Source: Zookeys. 2021 Jun 16;1044:511–25. doi: 10.3897/zookeys.1044.61993 (PMC8222232; doi:10.3897/zookeys.1044.61993)
Supplement: XML Treatment for Dromica (s. str.) kolbei [file zookeys.1044.61993-treatment1.xml]

<!DOCTYPE tp:taxon-treatment
  PUBLIC "-//TaxonX//DTD Taxonomic Treatment Publishing DTD v0 20100105//EN" "tax-treatment-NSO.dtd">
<tp:taxon-treatment xmlns:tp="http://www.plazi.org/taxpub"><tp:treatment-meta><kwd-group><label>Taxon classification</label><kwd><named-content xmlns:xlink="http://www.w3.org/1999/xlink" content-type="kingdom">Animalia</named-content></kwd><kwd><named-content xmlns:xlink="http://www.w3.org/1999/xlink" content-type="order">Coleoptera</named-content></kwd><kwd><named-content xmlns:xlink="http://www.w3.org/1999/xlink" content-type="family">Cicindelidae</named-content></kwd></kwd-group><mixed-citation publication-type="journal"><person-group><name><surname>Schüle</surname><given-names>Peter</given-names></name><name><surname>Putchkov</surname><given-names>Alexander</given-names></name><name><surname>Markina</surname><given-names>Tetiana</given-names></name></person-group><article-title>Larval descriptions of three <italic><tp:taxon-name><tp:taxon-name-part taxon-name-part-type="genus" reg="Dromica">Dromica</tp:taxon-name-part></tp:taxon-name></italic> species with some bionomical remarks (<tp:taxon-name><tp:taxon-name-part taxon-name-part-type="order">Coleoptera</tp:taxon-name-part></tp:taxon-name>, <tp:taxon-name><tp:taxon-name-part taxon-name-part-type="family">Cicindelidae</tp:taxon-name-part></tp:taxon-name>)</article-title><source>Zookeys</source><day>16</day><month>6</month><year>2021</year><volume>1044</volume><fpage>511</fpage><lpage>525</lpage><pub-id pub-id-type="doi">10.3897/zookeys.1044.61993</pub-id></mixed-citation></tp:treatment-meta><tp:nomenclature><tp:taxon-name><object-id xmlns:xlink="http://www.w3.org/1999/xlink" content-type="arpha" xlink:type="simple">C80FC2C9-1F55-589F-949D-617A48B54DBD</object-id>
            <tp:taxon-name-part taxon-name-part-type="genus" reg="Dromica">Dromica</tp:taxon-name-part>
            <tp:taxon-name-part taxon-name-part-type="sensu">(s. str.)</tp:taxon-name-part>
            <tp:taxon-name-part taxon-name-part-type="species" reg="kolbei">kolbei</tp:taxon-name-part>
          </tp:taxon-name><tp:taxon-authority>(W. Horn, 1897)</tp:taxon-authority></tp:nomenclature><tp:treatment-sec sec-type="Instar III" id="SECID0EFAAE"><title>Instar III.</title><p><italic>Measurements</italic>: FL 1.70–1.90 (1.80); FW 2.80–3.15 (3.01); <abbrev xmlns:xlink="http://www.w3.org/1999/xlink" xlink:title="pronotum length" id="ABBRID0ENAAE" xlink:type="simple">PNL</abbrev> 2.05–2.25 (2.14); <abbrev xmlns:xlink="http://www.w3.org/1999/xlink" xlink:title="pronotum width" id="ABBRID0ERAAE" xlink:type="simple">PNW</abbrev> 3.40–3.75 (3.59). <italic>Head</italic>. Disk of head posteriorly light brown, almost yellow on anterior third. Remainder of head dark brown with bright greenish blue luster. Ventral side of head dark brown. Most setae of head dark brown or almost black, not flattened. Only some setae on anterior part of clypeus brown or light brown. Mandibles and stipes of maxillae dark brown. Galea light brown. <abbrev xmlns:xlink="http://www.w3.org/1999/xlink" xlink:title="first antennal segment" id="ABBRID0EXAAE" xlink:type="simple">A1</abbrev> and <abbrev xmlns:xlink="http://www.w3.org/1999/xlink" xlink:title="second antennal segment" id="ABBRID0E2AAE" xlink:type="simple">A2</abbrev> yellow (or slightly reddish), A3 and A4 brown. Adnasalia distinct and not shorter than lateral teeth (Fig. <xref ref-type="fig" rid="F1">1A</xref>). Apexes of adnasalia slightly curved outside. Lateral plates (below adnasalia) shortened, its apexes almost rectangular. Tubercles between <abbrev xmlns:xlink="http://www.w3.org/1999/xlink" xlink:title="first stemmata" id="ABBRID0EDBAE" xlink:type="simple">ST1</abbrev> and <abbrev xmlns:xlink="http://www.w3.org/1999/xlink" xlink:title="second stemmata" id="ABBRID0EHBAE" xlink:type="simple">ST2</abbrev> distinct with two setae. Width of <abbrev xmlns:xlink="http://www.w3.org/1999/xlink" xlink:title="first antennal segment" id="ABBRID0ELBAE" xlink:type="simple">A1</abbrev> 1.2–1.3 × wider than <abbrev xmlns:xlink="http://www.w3.org/1999/xlink" xlink:title="second antennal segment" id="ABBRID0EPBAE" xlink:type="simple">A2</abbrev> and 3–4 × wider than A3 and A4. Anterior lateral margin of <abbrev xmlns:xlink="http://www.w3.org/1999/xlink" xlink:title="first antennal segment" id="ABBRID0ETBAE" xlink:type="simple">A1</abbrev> and <abbrev xmlns:xlink="http://www.w3.org/1999/xlink" xlink:title="second antennal segment" id="ABBRID0EXBAE" xlink:type="simple">A2</abbrev> slightly flattened. <abbrev xmlns:xlink="http://www.w3.org/1999/xlink" xlink:title="first antennal segment" id="ABBRID0E2BAE" xlink:type="simple">A1</abbrev> with six setae; <abbrev xmlns:xlink="http://www.w3.org/1999/xlink" xlink:title="second antennal segment" id="ABBRID0E6BAE" xlink:type="simple">A2</abbrev> with five setae in upper part; A3 with two or three setae; A4 with two or three long and six or seven very short setae (Fig. <xref ref-type="fig" rid="F1">1C</xref>). Maxillae show the typical form for <tp:taxon-name><tp:taxon-name-part taxon-name-part-type="tribe">Cicindelini</tp:taxon-name-part></tp:taxon-name> larvae (Fig. <xref ref-type="fig" rid="F1">1B</xref>). Galea slightly shorter than maxillary palpus. <abbrev xmlns:xlink="http://www.w3.org/1999/xlink" xlink:title="first labial palpus" id="ABBRID0EQCAE" xlink:type="simple">LP1</abbrev> with seven or eight spinelets (two or three marginal ones slightly longer). <abbrev xmlns:xlink="http://www.w3.org/1999/xlink" xlink:title="second labial palpus" id="ABBRID0EUCAE" xlink:type="simple">LP2</abbrev> with one seta almost in the middle (Fig. <xref ref-type="fig" rid="F1">1D</xref>). Epicranial suture absent. <italic>Thorax</italic>. <abbrev xmlns:xlink="http://www.w3.org/1999/xlink" xlink:title="pronotum" id="ABBRID0E5CAE" xlink:type="simple">PN</abbrev> brown with light brown anterior margin. <abbrev xmlns:xlink="http://www.w3.org/1999/xlink" xlink:title="cephalolateral (anterior) angles of pronotum" id="ABBRID0ECDAE" xlink:type="simple">PNa</abbrev> light yellow, wide, rounded and directed forwards. Width of <abbrev xmlns:xlink="http://www.w3.org/1999/xlink" xlink:title="pronotum" id="ABBRID0EGDAE" xlink:type="simple">PN</abbrev> in 1.66–1.68 × wider than long, its maximum width in the middle. Callous elevations of <abbrev xmlns:xlink="http://www.w3.org/1999/xlink" xlink:title="pronotum" id="ABBRID0EKDAE" xlink:type="simple">PN</abbrev> and swellings of <abbrev xmlns:xlink="http://www.w3.org/1999/xlink" xlink:title="cephalolateral (anterior) angles of pronotum" id="ABBRID0EODAE" xlink:type="simple">PNa</abbrev> distinct. Anterior margin of <abbrev xmlns:xlink="http://www.w3.org/1999/xlink" xlink:title="pronotum" id="ABBRID0ESDAE" xlink:type="simple">PN</abbrev> slightly concave in the middle and as long as or slightly shorter than tips of <abbrev xmlns:xlink="http://www.w3.org/1999/xlink" xlink:title="cephalolateral (anterior) angles of pronotum" id="ABBRID0EWDAE" xlink:type="simple">PNa</abbrev> (Fig. <xref ref-type="fig" rid="F2">2A</xref>). Setae of anterior margin and disk of <abbrev xmlns:xlink="http://www.w3.org/1999/xlink" xlink:title="pronotum" id="ABBRID0E5DAE" xlink:type="simple">PN</abbrev> dark brown, but lateral and posterior setae yellow or pale. Most setae long, thin and acuminate (only one or two setae on tips of <abbrev xmlns:xlink="http://www.w3.org/1999/xlink" xlink:title="cephalolateral (anterior) angles of pronotum" id="ABBRID0ECEAE" xlink:type="simple">PNa</abbrev> slightly flattened). Anterior margin of <abbrev xmlns:xlink="http://www.w3.org/1999/xlink" xlink:title="pronotum" id="ABBRID0EGEAE" xlink:type="simple">PN</abbrev> with 12–14 setae; <abbrev xmlns:xlink="http://www.w3.org/1999/xlink" xlink:title="half of pronotum with number of discal setae" id="ABBRID0EKEAE" xlink:type="simple">PN1</abbrev> with 11–13 anterior setae (without marginal setae) and swellings of <abbrev xmlns:xlink="http://www.w3.org/1999/xlink" xlink:title="cephalolateral (anterior) angles of pronotum" id="ABBRID0EOEAE" xlink:type="simple">PNa</abbrev> with two setae. First pair of legs dark brown, other pairs yellow brown. Legs typical for <tp:taxon-name><tp:taxon-name-part taxon-name-part-type="subtribe">Cicindelina</tp:taxon-name-part></tp:taxon-name> larvae (Fig. <xref ref-type="fig" rid="F1">1E</xref>). <italic>Abdomen</italic>. Sclerotized areas of abdomen indistinct, pale yellow. <abbrev xmlns:xlink="http://www.w3.org/1999/xlink" xlink:title="third abdominal tergite" id="ABBRID0E4EAE" xlink:type="simple">T3</abbrev> with 8–10 setae. <abbrev xmlns:xlink="http://www.w3.org/1999/xlink" xlink:title="hypopleuron" id="ABBRID0EBFAE" xlink:type="simple">HY</abbrev> consisting of one large posterior and one or two small anterior sclerites. Inner margins of tergites of hump almost contacting. <abbrev xmlns:xlink="http://www.w3.org/1999/xlink" xlink:title="caudal tergite" id="ABBRID0EFFAE" xlink:type="simple">CT5</abbrev> and <abbrev xmlns:xlink="http://www.w3.org/1999/xlink" xlink:title="lateral tergite of abdominal segment V (hump)" id="ABBRID0EJFAE" xlink:type="simple">CTL5</abbrev> fused. <abbrev xmlns:xlink="http://www.w3.org/1999/xlink" xlink:title="lateral tergite of abdominal segment V (hump)" id="ABBRID0ENFAE" xlink:type="simple">CTL5</abbrev> with 7–9 long setae. <abbrev xmlns:xlink="http://www.w3.org/1999/xlink" xlink:title="caudal tergite" id="ABBRID0ERFAE" xlink:type="simple">CT5</abbrev> transverse-elongated with 15–18 stout bristles and some small setae (Fig. <xref ref-type="fig" rid="F2">2C, D</xref>). Hooks of hump widened basally, their tops moderately curved downwards (in lateral view) (Fig. <xref ref-type="fig" rid="F2">2D</xref>). Length of <abbrev xmlns:xlink="http://www.w3.org/1999/xlink" xlink:title="medial hook" id="ABBRID0E4FAE" xlink:type="simple">MH</abbrev> 1.7–1.8 × longer than width at base. Apex of <abbrev xmlns:xlink="http://www.w3.org/1999/xlink" xlink:title="medial hook" id="ABBRID0EBGAE" xlink:type="simple">MH</abbrev> reach middle of <abbrev xmlns:xlink="http://www.w3.org/1999/xlink" xlink:title="apical tergite" id="ABBRID0EFGAE" xlink:type="simple">AT5</abbrev>. Length of <abbrev xmlns:xlink="http://www.w3.org/1999/xlink" xlink:title="inner hook on abdominal segment V" id="ABBRID0EJGAE" xlink:type="simple">IH</abbrev> 1.25–1.30 × shorter than <abbrev xmlns:xlink="http://www.w3.org/1999/xlink" xlink:title="medial hook" id="ABBRID0ENGAE" xlink:type="simple">MH</abbrev>. Central spine of <abbrev xmlns:xlink="http://www.w3.org/1999/xlink" xlink:title="inner hook on abdominal segment V" id="ABBRID0ERGAE" xlink:type="simple">IH</abbrev> with distinctly longer lateral bristles. Spines of <abbrev xmlns:xlink="http://www.w3.org/1999/xlink" xlink:title="medial hook" id="ABBRID0EVGAE" xlink:type="simple">MH</abbrev> and <abbrev xmlns:xlink="http://www.w3.org/1999/xlink" xlink:title="inner hook on abdominal segment V" id="ABBRID0EZGAE" xlink:type="simple">IH</abbrev> are almost symmetrical and situated slightly in front of middle (Fig. <xref ref-type="fig" rid="F2">2C, D</xref>). <abbrev xmlns:xlink="http://www.w3.org/1999/xlink" xlink:title="posterior part of abdominal sternite IX" id="ABBRID0EBHAE" xlink:type="simple">EU9</abbrev> with eight long setae (Fig. <xref ref-type="fig" rid="F2">2F</xref>). <abbrev xmlns:xlink="http://www.w3.org/1999/xlink" xlink:title="pygopod" id="ABBRID0EJHAE" xlink:type="simple">PY</abbrev> dorsally with eight or nine long and two or three shorter setae, ventrally with 10–12 small setae (Fig. <xref ref-type="fig" rid="F2">2E, F</xref>). Top of <abbrev xmlns:xlink="http://www.w3.org/1999/xlink" xlink:title="pygopod" id="ABBRID0ERHAE" xlink:type="simple">PY</abbrev> with 16 or 17 dorsally stout setae.</p><fig id="F1" position="float" orientation="portrait"><object-id xmlns:xlink="http://www.w3.org/1999/xlink" content-type="doi" xlink:type="simple">10.3897/zookeys.1044.61993.figure1</object-id><object-id xmlns:xlink="http://www.w3.org/1999/xlink" content-type="arpha" xlink:type="simple">610121A7-1293-5C9C-A699-76C10955D78E</object-id><label>Figure 1.</label><caption><p>Head and appendages of <italic><tp:taxon-name><tp:taxon-name-part taxon-name-part-type="genus" reg="Dromica">Dromica</tp:taxon-name-part> <tp:taxon-name-part taxon-name-part-type="species" reg="kolbei">kolbei</tp:taxon-name-part></tp:taxon-name></italic>, III instar <bold>A</bold> head (above) <bold>B</bold> left maxilla (above) <bold>C</bold> left antenna (above) <bold>D</bold> labium (below) <bold>E</bold> first right leg (below).</p></caption><graphic xmlns:xlink="http://www.w3.org/1999/xlink" xlink:href="zookeys-1044-511-g001.jpg" position="float" orientation="portrait" xlink:type="simple" id="oo_554981.jpg"><uri content-type="original_file" xlink:type="simple">https://binary.pensoft.net/fig/554981</uri></graphic></fig><fig id="F2" position="float" orientation="portrait"><object-id xmlns:xlink="http://www.w3.org/1999/xlink" content-type="doi" xlink:type="simple">10.3897/zookeys.1044.61993.figure2</object-id><object-id xmlns:xlink="http://www.w3.org/1999/xlink" content-type="arpha" xlink:type="simple">8681B531-A730-5BE4-BCDC-8E7679BBCFA4</object-id><label>Figure 2.</label><caption><p>Morphological features of <italic><tp:taxon-name><tp:taxon-name-part taxon-name-part-type="genus" reg="Dromica">Dromica</tp:taxon-name-part> <tp:taxon-name-part taxon-name-part-type="species" reg="kolbei">kolbei</tp:taxon-name-part></tp:taxon-name></italic> larvae <bold>A</bold> pronotum, III instar (right half, above) <bold>B</bold> pronotum, I instar (right half, above) <bold>C</bold> hump, III instar (left part, dorsal view) <bold>D</bold> the same (lateral view) <bold>E</bold> segment IX and pygopod of abdomen, III instar (dorsal view) <bold>F</bold> segment IX and pygopod of abdomen, III instar (ventral view).</p></caption><graphic xmlns:xlink="http://www.w3.org/1999/xlink" xlink:href="zookeys-1044-511-g002.jpg" position="float" orientation="portrait" xlink:type="simple" id="oo_554982.jpg"><uri content-type="original_file" xlink:type="simple">https://binary.pensoft.net/fig/554982</uri></graphic></fig></tp:treatment-sec><tp:treatment-sec sec-type="Instar II" id="SECID0E2JAE"><title>Instar II.</title><p><italic>Measurements</italic>: FL 1.17–1.19; FW 2.00–2.20; <abbrev xmlns:xlink="http://www.w3.org/1999/xlink" xlink:title="pronotum length" id="ABBRID0EDKAE" xlink:type="simple">PNL</abbrev> 1.35–1.40; <abbrev xmlns:xlink="http://www.w3.org/1999/xlink" xlink:title="pronotum width" id="ABBRID0EHKAE" xlink:type="simple">PNW</abbrev> 2.05–2.08. Differing from instar III mainly by number of setae on some appendages and sclerites. <italic>Head</italic>. Coloration of head and pronotum same as in instar III but less bright. Most setae on head transparently white and only brown near eyes; <abbrev xmlns:xlink="http://www.w3.org/1999/xlink" xlink:title="first antennal segment" id="ABBRID0ENKAE" xlink:type="simple">A1</abbrev> with five setae (three on anterior lateral margin). <abbrev xmlns:xlink="http://www.w3.org/1999/xlink" xlink:title="second antennal segment" id="ABBRID0ERKAE" xlink:type="simple">A2</abbrev> apically with five long setae; A3 with two long, and A4 with two or three long and 4–6 small setae. Galea slightly shorter than maxillary palpus. <abbrev xmlns:xlink="http://www.w3.org/1999/xlink" xlink:title="first labial palpus" id="ABBRID0EVKAE" xlink:type="simple">LP1</abbrev> with six spinelets, <abbrev xmlns:xlink="http://www.w3.org/1999/xlink" xlink:title="second labial palpus" id="ABBRID0EZKAE" xlink:type="simple">LP2</abbrev> with one seta slightly before the middle. Epicranial suture absent.</p><p><italic>Thorax.</italic><abbrev xmlns:xlink="http://www.w3.org/1999/xlink" xlink:title="pronotum" id="ABBRID0EBLAE" xlink:type="simple">PN</abbrev> 1.48–1.52 × wider than long. Anterior margin of <abbrev xmlns:xlink="http://www.w3.org/1999/xlink" xlink:title="pronotum" id="ABBRID0EFLAE" xlink:type="simple">PN</abbrev> almost even or slightly concave. Most setae of <abbrev xmlns:xlink="http://www.w3.org/1999/xlink" xlink:title="half of pronotum with number of discal setae" id="ABBRID0EJLAE" xlink:type="simple">PN1</abbrev> slightly flattened and truncated (in instar III: thin and acuminate). Anterior margin of <abbrev xmlns:xlink="http://www.w3.org/1999/xlink" xlink:title="pronotum" id="ABBRID0ENLAE" xlink:type="simple">PN</abbrev> with 24–27, <abbrev xmlns:xlink="http://www.w3.org/1999/xlink" xlink:title="half of pronotum with number of discal setae" id="ABBRID0ERLAE" xlink:type="simple">PN1</abbrev> with 8–11 and swellings of <abbrev xmlns:xlink="http://www.w3.org/1999/xlink" xlink:title="cephalolateral (anterior) angles of pronotum" id="ABBRID0EVLAE" xlink:type="simple">PNa</abbrev> with one or two setae. <italic>Abdomen</italic> Sclerotized areas of abdomen indistinct. <abbrev xmlns:xlink="http://www.w3.org/1999/xlink" xlink:title="third abdominal tergite" id="ABBRID0E2LAE" xlink:type="simple">T3</abbrev> with 8–10 setae, <abbrev xmlns:xlink="http://www.w3.org/1999/xlink" xlink:title="hypopleuron" id="ABBRID0E6LAE" xlink:type="simple">HY</abbrev> consisting of one large posterior and one small anterior sclerite. <abbrev xmlns:xlink="http://www.w3.org/1999/xlink" xlink:title="lateral tergite of abdominal segment V (hump)" id="ABBRID0EDMAE" xlink:type="simple">CTL5</abbrev> with four long setae. Anterior part of <abbrev xmlns:xlink="http://www.w3.org/1999/xlink" xlink:title="caudal tergite" id="ABBRID0EHMAE" xlink:type="simple">CT5</abbrev> with 12–16 stout bristles and some thin setae. Central spine of <abbrev xmlns:xlink="http://www.w3.org/1999/xlink" xlink:title="inner hook on abdominal segment V" id="ABBRID0ELMAE" xlink:type="simple">IH</abbrev> longer than lateral bristles. <abbrev xmlns:xlink="http://www.w3.org/1999/xlink" xlink:title="posterior part of abdominal sternite IX" id="ABBRID0EPMAE" xlink:type="simple">EU9</abbrev> with six long setae. <abbrev xmlns:xlink="http://www.w3.org/1999/xlink" xlink:title="pygopod" id="ABBRID0ETMAE" xlink:type="simple">PY</abbrev> with 8–10 setae dorsally and six or seven setae ventrally. Apex of <abbrev xmlns:xlink="http://www.w3.org/1999/xlink" xlink:title="pygopod" id="ABBRID0EXMAE" xlink:type="simple">PY</abbrev> with 16 setae (8–10 of them stouter).</p></tp:treatment-sec><tp:treatment-sec sec-type="Instar I" id="SECID0E2MAE"><title>Instar I.</title><p><italic>Measurements</italic>: FL 0.8; FW 1.35; <abbrev xmlns:xlink="http://www.w3.org/1999/xlink" xlink:title="pronotum length" id="ABBRID0EDNAE" xlink:type="simple">PNL</abbrev> 0.95; <abbrev xmlns:xlink="http://www.w3.org/1999/xlink" xlink:title="pronotum width" id="ABBRID0EHNAE" xlink:type="simple">PNW</abbrev> 1.50. <italic>Head.</italic> Anterior third of head light yellow, clypeus brown, lateral margin of head (near eyes) dark brown with greenish metallic luster. All setae of head transparently reddish, slightly flattened and truncated. Apexes of lateral plates near adnasalia shortened, slightly rounded. Tubercles between <abbrev xmlns:xlink="http://www.w3.org/1999/xlink" xlink:title="first stemmata" id="ABBRID0ENNAE" xlink:type="simple">ST1</abbrev> and <abbrev xmlns:xlink="http://www.w3.org/1999/xlink" xlink:title="second stemmata" id="ABBRID0ERNAE" xlink:type="simple">ST2</abbrev> with one seta. <abbrev xmlns:xlink="http://www.w3.org/1999/xlink" xlink:title="first antennal segment" id="ABBRID0EVNAE" xlink:type="simple">A1</abbrev> glabrous; <abbrev xmlns:xlink="http://www.w3.org/1999/xlink" xlink:title="second antennal segment" id="ABBRID0EZNAE" xlink:type="simple">A2</abbrev> and A3 with two long setae; A4 with three long and several small setae on apex. Galea shorter than maxillary palpus. <abbrev xmlns:xlink="http://www.w3.org/1999/xlink" xlink:title="first labial palpus" id="ABBRID0E4NAE" xlink:type="simple">LP1</abbrev> with three spinelets; <abbrev xmlns:xlink="http://www.w3.org/1999/xlink" xlink:title="second labial palpus" id="ABBRID0EBOAE" xlink:type="simple">LP2</abbrev> with one seta before middle. <italic>Thorax</italic>. <abbrev xmlns:xlink="http://www.w3.org/1999/xlink" xlink:title="pronotum" id="ABBRID0EHOAE" xlink:type="simple">PN</abbrev> light brown, PNA almost yellow. <abbrev xmlns:xlink="http://www.w3.org/1999/xlink" xlink:title="pronotum" id="ABBRID0ELOAE" xlink:type="simple">PN</abbrev> 1.58 × wider than long. Tips of discal setae of <abbrev xmlns:xlink="http://www.w3.org/1999/xlink" xlink:title="pronotum" id="ABBRID0EPOAE" xlink:type="simple">PN</abbrev> slightly obtuse. Maximum width of <abbrev xmlns:xlink="http://www.w3.org/1999/xlink" xlink:title="pronotum" id="ABBRID0ETOAE" xlink:type="simple">PN</abbrev> in the middle. Anterior margin of <abbrev xmlns:xlink="http://www.w3.org/1999/xlink" xlink:title="pronotum" id="ABBRID0EXOAE" xlink:type="simple">PN</abbrev> almost even, longer than widened and rounded tops of <abbrev xmlns:xlink="http://www.w3.org/1999/xlink" xlink:title="cephalolateral (anterior) angles of pronotum" id="ABBRID0E2OAE" xlink:type="simple">PNa</abbrev> (Fig. <xref ref-type="fig" rid="F2">2B</xref>). Median setae of anterior margin and disk of <abbrev xmlns:xlink="http://www.w3.org/1999/xlink" xlink:title="pronotum" id="ABBRID0EDPAE" xlink:type="simple">PN</abbrev> dark brown, thin, and obtuse. Setae on tips of <abbrev xmlns:xlink="http://www.w3.org/1999/xlink" xlink:title="cephalolateral (anterior) angles of pronotum" id="ABBRID0EHPAE" xlink:type="simple">PNa</abbrev> white and flattened. <abbrev xmlns:xlink="http://www.w3.org/1999/xlink" xlink:title="half of pronotum with number of discal setae" id="ABBRID0ELPAE" xlink:type="simple">PN1</abbrev> with five setae (Fig. <xref ref-type="fig" rid="F2">2B</xref>). <italic>Abdomen</italic>. Sclerotized areas of abdomen reddish, more distinct than in instars II and III. <abbrev xmlns:xlink="http://www.w3.org/1999/xlink" xlink:title="third abdominal tergite" id="ABBRID0EVPAE" xlink:type="simple">T3</abbrev> with three or four, <abbrev xmlns:xlink="http://www.w3.org/1999/xlink" xlink:title="lateral tergite of abdominal segment V (hump)" id="ABBRID0EZPAE" xlink:type="simple">CTL5</abbrev> with one, <abbrev xmlns:xlink="http://www.w3.org/1999/xlink" xlink:title="caudal tergite" id="ABBRID0E4PAE" xlink:type="simple">CT5</abbrev> with six or seven setae. <abbrev xmlns:xlink="http://www.w3.org/1999/xlink" xlink:title="medial hook" id="ABBRID0EBQAE" xlink:type="simple">MH</abbrev> with one stout bristle in the middle. Two bristles on <abbrev xmlns:xlink="http://www.w3.org/1999/xlink" xlink:title="inner hook on abdominal segment V" id="ABBRID0EFQAE" xlink:type="simple">IH</abbrev> placed almost symmetrically (Fig. <xref ref-type="fig" rid="F3">3A</xref>). <abbrev xmlns:xlink="http://www.w3.org/1999/xlink" xlink:title="posterior part of abdominal sternite IX" id="ABBRID0ENQAE" xlink:type="simple">EU9</abbrev> with six setae (Fig. <xref ref-type="fig" rid="F3">3C</xref>). Apex of <abbrev xmlns:xlink="http://www.w3.org/1999/xlink" xlink:title="pygopod" id="ABBRID0EVQAE" xlink:type="simple">PY</abbrev> with 12 or 13 setae (dorsally six setae stouter) (Fig. <xref ref-type="fig" rid="F3">3B, C</xref>).</p><fig id="F3" position="float" orientation="portrait"><object-id xmlns:xlink="http://www.w3.org/1999/xlink" content-type="doi" xlink:type="simple">10.3897/zookeys.1044.61993.figure3</object-id><object-id xmlns:xlink="http://www.w3.org/1999/xlink" content-type="arpha" xlink:type="simple">111C3A34-92F9-5CF4-8503-037A5D7788F9</object-id><label>Figure 3.</label><caption><p>Morphological features of <italic><tp:taxon-name><tp:taxon-name-part taxon-name-part-type="genus" reg="Dromica">Dromica</tp:taxon-name-part></tp:taxon-name></italic> larvae, I instar <bold>A</bold> hump of <italic><tp:taxon-name><tp:taxon-name-part taxon-name-part-type="genus" reg="Dromica">D.</tp:taxon-name-part> <tp:taxon-name-part taxon-name-part-type="species" reg="kolbei">kolbei</tp:taxon-name-part></tp:taxon-name></italic> (right part, dorsal view) <bold>B</bold> segment IX and pygopod of abdomen of <italic><tp:taxon-name><tp:taxon-name-part taxon-name-part-type="genus" reg="Dromica">D.</tp:taxon-name-part> <tp:taxon-name-part taxon-name-part-type="species" reg="kolbei">kolbei</tp:taxon-name-part></tp:taxon-name></italic> (left half, dorsal view) <bold>C</bold> segment IX and pygopod of abdomen of <italic><tp:taxon-name><tp:taxon-name-part taxon-name-part-type="genus" reg="Dromica">D.</tp:taxon-name-part> <tp:taxon-name-part taxon-name-part-type="species" reg="kolbei">kolbei</tp:taxon-name-part></tp:taxon-name></italic> (left half, ventral view) <bold>D</bold> pronotum of <italic><tp:taxon-name><tp:taxon-name-part taxon-name-part-type="genus" reg="Dromica">D.</tp:taxon-name-part> <tp:taxon-name-part taxon-name-part-type="species" reg="helleri">helleri</tp:taxon-name-part></tp:taxon-name></italic> (right half, above) <bold>E</bold> hump of <italic><tp:taxon-name><tp:taxon-name-part taxon-name-part-type="genus" reg="Dromica">D.</tp:taxon-name-part> <tp:taxon-name-part taxon-name-part-type="species" reg="helleri">helleri</tp:taxon-name-part></tp:taxon-name></italic> (right part, dorsal view) <bold>F</bold> pronotum of <italic><tp:taxon-name><tp:taxon-name-part taxon-name-part-type="genus" reg="Dromica">D.</tp:taxon-name-part> <tp:taxon-name-part taxon-name-part-type="species" reg="alboclavata">alboclavata</tp:taxon-name-part></tp:taxon-name></italic> (right half, above) <bold>G</bold> hump of <italic><tp:taxon-name><tp:taxon-name-part taxon-name-part-type="genus" reg="Dromica">D.</tp:taxon-name-part> <tp:taxon-name-part taxon-name-part-type="species" reg="alboclavata">alboclavata</tp:taxon-name-part></tp:taxon-name></italic>.</p></caption><graphic xmlns:xlink="http://www.w3.org/1999/xlink" xlink:href="zookeys-1044-511-g003.jpg" position="float" orientation="portrait" xlink:type="simple" id="oo_554983.jpg"><uri content-type="original_file" xlink:type="simple">https://binary.pensoft.net/fig/554983</uri></graphic></fig></tp:treatment-sec><tp:treatment-sec sec-type="distribution" id="SECID0EMUAE"><title>Distribution and ecology.</title><p><italic><tp:taxon-name><tp:taxon-name-part taxon-name-part-type="genus" reg="Dromica">Dromica</tp:taxon-name-part> <tp:taxon-name-part taxon-name-part-type="species" reg="kolbei">kolbei</tp:taxon-name-part></tp:taxon-name></italic> is distributed in northern South Africa and in southern Zimbabwe. The single record from Angola still needs to be confirmed (<xref ref-type="bibr" rid="B3">Cassola 2002</xref>). This species inhabits dry savanna areas with scattered trees and bushes and open forests on sandy soil.</p></tp:treatment-sec><tp:treatment-sec sec-type="Bionomical peculiarities" id="SECID0EBVAE"><title>Bionomical peculiarities.</title><p>In early February 2000, two adults of <italic><tp:taxon-name><tp:taxon-name-part taxon-name-part-type="genus" reg="Dromica">D.</tp:taxon-name-part> <tp:taxon-name-part taxon-name-part-type="species" reg="kolbei">kolbei</tp:taxon-name-part></tp:taxon-name></italic> were brought back alive to the laboratory in Germany, where they were placed in an open bowl (40 cm × 50 cm × 14 cm) filled with 8 cm of loamy sand, and lit by a 12 V 50 W light bulb 12 hours per day.</p><p>The first copulation could be observed during the second day and took only a few minutes, just as all the subsequent copulations. After a few days, the female refused further mating activities by the male. Even if the male’s mandibles successfully gripped the female between the thorax and the elytra (the coupling sulcus being marked by a longitudinal shallow impression on the upper half of the mesepisternum), the male did not succeed in inserting its fully protruding aedeagus. By arrhythmic waggling of the abdomen, the female tried to get rid of the male. <xref ref-type="bibr" rid="B20">Zikan (1929)</xref> observed a similar behavior in other genera of <tp:taxon-name><tp:taxon-name-part taxon-name-part-type="family">Cicindelidae</tp:taxon-name-part></tp:taxon-name>.</p><p>While mating, the male spread out the prolegs, tightly holding the female with its mandibles. The male’s labial palpi, with second palpomeres inflated, flattened and with rows of long setae on the upper surface, were folded backwards and pressed onto the female’s elytra. The use of the male’s dilated protarsi, bearing brush-like adhesive hairs, could not be observed.</p><p>Egg laying only took place immediately after watering the substrate. Initially, the female tested the substrate by touching the surface with its palpi, lowering its head while walking slowly. After the female made a small hole by digging with its abdomen, most probably by using its cerci as tools. The abdomen was placed into this hole up to the penultimate tergite, while the ovipositor was extended for ca. 8–10 mm for egg laying.</p><p>The first eggs were laid on 6 March. The egg-laying period lasted until the female’s death on 9 June 2000 (95 days later). During this period, the female dug ca. 150 holes. When the female was disturbed by the male, she stopped laying eggs and moved to another area; therefore many holes did not contain any eggs. Furthermore, no larvae left the burrows that had been dug at the end of the egg-laying period.</p><p>After hatching, the coiled larvae remained in a small cavity for a few days before digging a circular tunnel to the substrate surface. During the 1<sup>st</sup> larval instar, the opening of this tunnel was simply rounded. In front of the oblique tunnel opening, the 2<sup>nd</sup> and 3<sup>rd</sup> instar dug a transverse cavity, which was larger for the 3<sup>rd</sup> instar. Sometimes, the tunnel opening was located at the hollowed lateral wall instead of its top. Approximately seventy larvae hatched from eggs and ca. 40 larvae reached the 3<sup>rd</sup> larval instar (fifteen larvae were killed and added to the second author´s collection). The first larvae could be observed 33 days after the beginning of the egg-laying period. The shortest period between the first instar I larva and the appearance of the instar II larva numbered 21 days while there were 49 days between the first appearance of an instar II larva and the appearance of the instar III larva. After several months, all the instar sizes could be found. In January 2001, seven months after the last eggs had been laid, one specimen of instar I appeared at the surface. In January 2003, the last living instar I larva of the first generation was dug out, 31 months after the last eggs had been laid.</p><p>The first pupa was discovered at the beginning of August 2001. The position of the pupa was vertical in a simple cave ca. 1 cm underneath the surface. The first imago of the first generation appeared in September 2001. Several pupae were dug up and placed in a humid box. The hatching of one male was observed: it took ca. 10 hours from the beginning until the elytra were fully developed and another two days for the full coloration to develop. This specimen lived from 31 August to 28 October 2001.</p><p>One female was dug up fully developed on the 31 of August. This female started with egg laying 7 weeks later, on 19 October but died on 2 February, after having lived for 5 months. Two eggs with fully developed larvae inside and belonging to the F2 generation were dug up on 6 February. The F2 generation egg mortality was very high, although dozens of eggs were laid, not a single larva hatched.</p></tp:treatment-sec><ref-list><ref id="B3"><mixed-citation xmlns:xlink="http://www.w3.org/1999/xlink" xlink:type="simple"><person-group><name name-style="western"><surname>Cassola</surname><given-names>F</given-names></name></person-group> (<year>2002</year>) <article-title>Materials for a revision of the African genus <italic><tp:taxon-name><tp:taxon-name-part taxon-name-part-type="genus">Dromica</tp:taxon-name-part></tp:taxon-name></italic><tp:taxon-name><tp:taxon-name-part taxon-name-part-type="order">Coleoptera</tp:taxon-name-part></tp:taxon-name><tp:taxon-name><tp:taxon-name-part taxon-name-part-type="family">Cicindelidae</tp:taxon-name-part></tp:taxon-name>).</article-title><source>Memorie della Società Entomologica Italiana</source><volume>81</volume>: <fpage>1</fpage>–<lpage>166</lpage>.</mixed-citation></ref><ref id="B20"><mixed-citation xmlns:xlink="http://www.w3.org/1999/xlink" xlink:type="simple"><person-group><name name-style="western"><surname>Zikan</surname><given-names>JJ</given-names></name></person-group> (<year>1929</year>) <article-title>Zur Biologie der Cicindeliden Brasiliens.</article-title><source>Zoologischer Anzeiger</source><volume>82</volume>: <fpage>269</fpage>–<lpage>414</lpage>.</mixed-citation></ref></ref-list></tp:taxon-treatment>
