# Supplementary material for: Larval descriptions of three Dromica species with some bionomical remarks (Coleoptera, Cicindelidae)
Source: Zookeys. 2021 Jun 16;1044:511–25. doi: 10.3897/zookeys.1044.61993 (PMC8222232; doi:10.3897/zookeys.1044.61993)
Supplement: XML Treatment for Dromica (s. str.) helleri [file zookeys.1044.61993-treatment2.xml]

<!DOCTYPE tp:taxon-treatment
  PUBLIC "-//TaxonX//DTD Taxonomic Treatment Publishing DTD v0 20100105//EN" "tax-treatment-NSO.dtd">
<tp:taxon-treatment xmlns:tp="http://www.plazi.org/taxpub"><tp:treatment-meta><kwd-group><label>Taxon classification</label><kwd><named-content xmlns:xlink="http://www.w3.org/1999/xlink" content-type="kingdom">Animalia</named-content></kwd><kwd><named-content xmlns:xlink="http://www.w3.org/1999/xlink" content-type="order">Coleoptera</named-content></kwd><kwd><named-content xmlns:xlink="http://www.w3.org/1999/xlink" content-type="family">Cicindelidae</named-content></kwd></kwd-group><mixed-citation publication-type="journal"><person-group><name><surname>Schüle</surname><given-names>Peter</given-names></name><name><surname>Putchkov</surname><given-names>Alexander</given-names></name><name><surname>Markina</surname><given-names>Tetiana</given-names></name></person-group><article-title>Larval descriptions of three <italic><tp:taxon-name><tp:taxon-name-part taxon-name-part-type="genus" reg="Dromica">Dromica</tp:taxon-name-part></tp:taxon-name></italic> species with some bionomical remarks (<tp:taxon-name><tp:taxon-name-part taxon-name-part-type="order">Coleoptera</tp:taxon-name-part></tp:taxon-name>, <tp:taxon-name><tp:taxon-name-part taxon-name-part-type="family">Cicindelidae</tp:taxon-name-part></tp:taxon-name>)</article-title><source>Zookeys</source><day>16</day><month>6</month><year>2021</year><volume>1044</volume><fpage>511</fpage><lpage>525</lpage><pub-id pub-id-type="doi">10.3897/zookeys.1044.61993</pub-id></mixed-citation></tp:treatment-meta><tp:nomenclature><tp:taxon-name><object-id xmlns:xlink="http://www.w3.org/1999/xlink" content-type="arpha" xlink:type="simple">65520444-8A9F-587A-AA70-5F0F41440171</object-id>
            <tp:taxon-name-part taxon-name-part-type="genus" reg="Dromica">Dromica</tp:taxon-name-part>
            <tp:taxon-name-part taxon-name-part-type="sensu">(s. str.)</tp:taxon-name-part>
            <tp:taxon-name-part taxon-name-part-type="species" reg="helleri">helleri</tp:taxon-name-part>
          </tp:taxon-name><tp:taxon-authority>(W. Horn, 1897)</tp:taxon-authority></tp:nomenclature><tp:treatment-sec sec-type="Instar I" id="SECID0EUXAE"><title>Instar I.</title><p><italic>Measurements</italic>: FL – 0.85; FW – 1.48; <abbrev xmlns:xlink="http://www.w3.org/1999/xlink" xlink:title="pronotum length" id="ABBRID0E3XAE" xlink:type="simple">PNL</abbrev> – 0.95; <abbrev xmlns:xlink="http://www.w3.org/1999/xlink" xlink:title="pronotum width" id="ABBRID0EAYAE" xlink:type="simple">PNW</abbrev> – 1.58. <italic>Head</italic>. Head and appendages light brown (only A3 and A4 are darkened). Most setae on clypeus transparently white with reddish hue, setae of occiput (especially near eyes) dark brown. Lateral part of head (near eyes) brown with slight metallic luster. Most setae of head thin and acuminate, (only some setae apically slightly flattened). Outer margin of lateral plates of clypeus slightly curved. <abbrev xmlns:xlink="http://www.w3.org/1999/xlink" xlink:title="first antennal segment" id="ABBRID0EGYAE" xlink:type="simple">A1</abbrev> glabrous, <abbrev xmlns:xlink="http://www.w3.org/1999/xlink" xlink:title="second antennal segment" id="ABBRID0EKYAE" xlink:type="simple">A2</abbrev> and A3 with two setae, A4 with two long and several short setae on apex. Galea distinctly shorter than maxillary palpus. <abbrev xmlns:xlink="http://www.w3.org/1999/xlink" xlink:title="first labial palpus" id="ABBRID0EOYAE" xlink:type="simple">LP1</abbrev> with three bristles; <abbrev xmlns:xlink="http://www.w3.org/1999/xlink" xlink:title="second labial palpus" id="ABBRID0ESYAE" xlink:type="simple">LP2</abbrev> with one seta before middle. Epicranial suture absent.</p><p><italic>Thorax</italic>. Disk of <abbrev xmlns:xlink="http://www.w3.org/1999/xlink" xlink:title="pronotum" id="ABBRID0E1YAE" xlink:type="simple">PN</abbrev> brown, <abbrev xmlns:xlink="http://www.w3.org/1999/xlink" xlink:title="cephalolateral (anterior) angles of pronotum" id="ABBRID0E5YAE" xlink:type="simple">PNa</abbrev> light yellow. Setae of <abbrev xmlns:xlink="http://www.w3.org/1999/xlink" xlink:title="half of pronotum with number of discal setae" id="ABBRID0ECZAE" xlink:type="simple">PN1</abbrev> dark brown (but lateral and posterior setae transparent white). <abbrev xmlns:xlink="http://www.w3.org/1999/xlink" xlink:title="pronotum" id="ABBRID0EGZAE" xlink:type="simple">PN</abbrev> 1.66 × wider than long. Anterior margin of <abbrev xmlns:xlink="http://www.w3.org/1999/xlink" xlink:title="pronotum" id="ABBRID0EKZAE" xlink:type="simple">PN</abbrev> almost even, slightly longer than small apices of <abbrev xmlns:xlink="http://www.w3.org/1999/xlink" xlink:title="cephalolateral (anterior) angles of pronotum" id="ABBRID0EOZAE" xlink:type="simple">PNa</abbrev> (Fig. <xref ref-type="fig" rid="F3">3D</xref>). Maximum width of <abbrev xmlns:xlink="http://www.w3.org/1999/xlink" xlink:title="pronotum" id="ABBRID0EWZAE" xlink:type="simple">PN</abbrev> on level of <abbrev xmlns:xlink="http://www.w3.org/1999/xlink" xlink:title="cephalolateral (anterior) angles of pronotum" id="ABBRID0E1ZAE" xlink:type="simple">PNa</abbrev>. Tops of <abbrev xmlns:xlink="http://www.w3.org/1999/xlink" xlink:title="cephalolateral (anterior) angles of pronotum" id="ABBRID0E5ZAE" xlink:type="simple">PNa</abbrev> directed forwards. Callous elevations of <abbrev xmlns:xlink="http://www.w3.org/1999/xlink" xlink:title="half of pronotum with number of discal setae" id="ABBRID0EC1AE" xlink:type="simple">PN1</abbrev> and swellings of <abbrev xmlns:xlink="http://www.w3.org/1999/xlink" xlink:title="cephalolateral (anterior) angles of pronotum" id="ABBRID0EG1AE" xlink:type="simple">PNa</abbrev> distinct. <abbrev xmlns:xlink="http://www.w3.org/1999/xlink" xlink:title="half of pronotum with number of discal setae" id="ABBRID0EK1AE" xlink:type="simple">PN1</abbrev> with four setae. Anterior pair of legs brown, other light brown. <italic>Abdomen</italic>. Sclerotized areas of abdomen indistinct, light reddish. <abbrev xmlns:xlink="http://www.w3.org/1999/xlink" xlink:title="third abdominal tergite" id="ABBRID0EQ1AE" xlink:type="simple">T3</abbrev> with 3, <abbrev xmlns:xlink="http://www.w3.org/1999/xlink" xlink:title="apical tergite" id="ABBRID0EU1AE" xlink:type="simple">AT5</abbrev> with 5–7, <abbrev xmlns:xlink="http://www.w3.org/1999/xlink" xlink:title="lateral tergite of abdominal segment V (hump)" id="ABBRID0EY1AE" xlink:type="simple">CTL5</abbrev> with one and <abbrev xmlns:xlink="http://www.w3.org/1999/xlink" xlink:title="caudal tergite" id="ABBRID0E31AE" xlink:type="simple">CT5</abbrev> with nine setae (3E). <abbrev xmlns:xlink="http://www.w3.org/1999/xlink" xlink:title="medial hook" id="ABBRID0EA2AE" xlink:type="simple">MH</abbrev> curved moderately. Their tops reaching middle of <abbrev xmlns:xlink="http://www.w3.org/1999/xlink" xlink:title="apical tergite" id="ABBRID0EE2AE" xlink:type="simple">AT5</abbrev> (Fig. <xref ref-type="fig" rid="F3">3E</xref>). Lateral bristles of <abbrev xmlns:xlink="http://www.w3.org/1999/xlink" xlink:title="inner hook on abdominal segment V" id="ABBRID0EM2AE" xlink:type="simple">IH</abbrev> not in a straight line but slightly displaced asymmetrically. <abbrev xmlns:xlink="http://www.w3.org/1999/xlink" xlink:title="pygopod" id="ABBRID0EQ2AE" xlink:type="simple">PY</abbrev> with four setae dorsally. Apex of <abbrev xmlns:xlink="http://www.w3.org/1999/xlink" xlink:title="pygopod" id="ABBRID0EU2AE" xlink:type="simple">PY</abbrev> with ten setae (four of them stouter on dorsal side).</p></tp:treatment-sec><tp:treatment-sec sec-type="distribution" id="SECID0EY2AE"><title>Distribution and ecology.</title><p><italic><tp:taxon-name><tp:taxon-name-part taxon-name-part-type="genus" reg="Dromica">Dromica</tp:taxon-name-part> <tp:taxon-name-part taxon-name-part-type="species" reg="helleri">helleri</tp:taxon-name-part></tp:taxon-name></italic> is recorded from the Republic of South Africa, Mozambique, and Eswatini [Swaziland] (<xref ref-type="bibr" rid="B3">Cassola 2002</xref>). In Eswatini, the first author found this species in the low field savanna area of the Siphiso Valley nearby the Mlawula river (riverine floodplain) in an open forest on alluvial soil. The larva of <italic><tp:taxon-name><tp:taxon-name-part taxon-name-part-type="genus" reg="Dromica">Dromica</tp:taxon-name-part> <tp:taxon-name-part taxon-name-part-type="species" reg="helleri">helleri</tp:taxon-name-part></tp:taxon-name></italic> were hatched ex ovo.</p></tp:treatment-sec><tp:treatment-sec><!--Section generated to contain objects referenced in tp:taxon-treatment.--><fig id="F3" position="float" orientation="portrait"><object-id xmlns:xlink="http://www.w3.org/1999/xlink" content-type="doi" xlink:type="simple">10.3897/zookeys.1044.61993.figure3</object-id><object-id xmlns:xlink="http://www.w3.org/1999/xlink" content-type="arpha" xlink:type="simple">111C3A34-92F9-5CF4-8503-037A5D7788F9</object-id><label>Figure 3.</label><caption><p>Morphological features of <italic><tp:taxon-name><tp:taxon-name-part taxon-name-part-type="genus" reg="Dromica">Dromica</tp:taxon-name-part></tp:taxon-name></italic> larvae, I instar <bold>A</bold> hump of <italic><tp:taxon-name><tp:taxon-name-part taxon-name-part-type="genus" reg="Dromica">D.</tp:taxon-name-part> <tp:taxon-name-part taxon-name-part-type="species" reg="kolbei">kolbei</tp:taxon-name-part></tp:taxon-name></italic> (right part, dorsal view) <bold>B</bold> segment IX and pygopod of abdomen of <italic><tp:taxon-name><tp:taxon-name-part taxon-name-part-type="genus" reg="Dromica">D.</tp:taxon-name-part> <tp:taxon-name-part taxon-name-part-type="species" reg="kolbei">kolbei</tp:taxon-name-part></tp:taxon-name></italic> (left half, dorsal view) <bold>C</bold> segment IX and pygopod of abdomen of <italic><tp:taxon-name><tp:taxon-name-part taxon-name-part-type="genus" reg="Dromica">D.</tp:taxon-name-part> <tp:taxon-name-part taxon-name-part-type="species" reg="kolbei">kolbei</tp:taxon-name-part></tp:taxon-name></italic> (left half, ventral view) <bold>D</bold> pronotum of <italic><tp:taxon-name><tp:taxon-name-part taxon-name-part-type="genus" reg="Dromica">D.</tp:taxon-name-part> <tp:taxon-name-part taxon-name-part-type="species" reg="helleri">helleri</tp:taxon-name-part></tp:taxon-name></italic> (right half, above) <bold>E</bold> hump of <italic><tp:taxon-name><tp:taxon-name-part taxon-name-part-type="genus" reg="Dromica">D.</tp:taxon-name-part> <tp:taxon-name-part taxon-name-part-type="species" reg="helleri">helleri</tp:taxon-name-part></tp:taxon-name></italic> (right part, dorsal view) <bold>F</bold> pronotum of <italic><tp:taxon-name><tp:taxon-name-part taxon-name-part-type="genus" reg="Dromica">D.</tp:taxon-name-part> <tp:taxon-name-part taxon-name-part-type="species" reg="alboclavata">alboclavata</tp:taxon-name-part></tp:taxon-name></italic> (right half, above) <bold>G</bold> hump of <italic><tp:taxon-name><tp:taxon-name-part taxon-name-part-type="genus" reg="Dromica">D.</tp:taxon-name-part> <tp:taxon-name-part taxon-name-part-type="species" reg="alboclavata">alboclavata</tp:taxon-name-part></tp:taxon-name></italic>.</p></caption><graphic xmlns:xlink="http://www.w3.org/1999/xlink" xlink:href="zookeys-1044-511-g003.jpg" position="float" orientation="portrait" xlink:type="simple" id="oo_554983.jpg"><uri content-type="original_file" xlink:type="simple">https://binary.pensoft.net/fig/554983</uri></graphic></fig></tp:treatment-sec><ref-list><ref id="B3"><mixed-citation xmlns:xlink="http://www.w3.org/1999/xlink" xlink:type="simple"><person-group><name name-style="western"><surname>Cassola</surname><given-names>F</given-names></name></person-group> (<year>2002</year>) <article-title>Materials for a revision of the African genus <italic><tp:taxon-name><tp:taxon-name-part taxon-name-part-type="genus">Dromica</tp:taxon-name-part></tp:taxon-name></italic><tp:taxon-name><tp:taxon-name-part taxon-name-part-type="order">Coleoptera</tp:taxon-name-part></tp:taxon-name><tp:taxon-name><tp:taxon-name-part taxon-name-part-type="family">Cicindelidae</tp:taxon-name-part></tp:taxon-name>).</article-title><source>Memorie della Società Entomologica Italiana</source><volume>81</volume>: <fpage>1</fpage>–<lpage>166</lpage>.</mixed-citation></ref></ref-list></tp:taxon-treatment>
