# Supplementary material for: Larval descriptions of three Dromica species with some bionomical remarks (Coleoptera, Cicindelidae)
Source: Zookeys. 2021 Jun 16;1044:511–25. doi: 10.3897/zookeys.1044.61993 (PMC8222232; doi:10.3897/zookeys.1044.61993)
Supplement: XML Treatment for Dromica (s. str.) alboclavata [file zookeys.1044.61993-treatment3.xml]

<!DOCTYPE tp:taxon-treatment
  PUBLIC "-//TaxonX//DTD Taxonomic Treatment Publishing DTD v0 20100105//EN" "tax-treatment-NSO.dtd">
<tp:taxon-treatment xmlns:tp="http://www.plazi.org/taxpub"><tp:treatment-meta><kwd-group><label>Taxon classification</label><kwd><named-content xmlns:xlink="http://www.w3.org/1999/xlink" content-type="kingdom">Animalia</named-content></kwd><kwd><named-content xmlns:xlink="http://www.w3.org/1999/xlink" content-type="order">Coleoptera</named-content></kwd><kwd><named-content xmlns:xlink="http://www.w3.org/1999/xlink" content-type="family">Cicindelidae</named-content></kwd></kwd-group><mixed-citation publication-type="journal"><person-group><name><surname>Schüle</surname><given-names>Peter</given-names></name><name><surname>Putchkov</surname><given-names>Alexander</given-names></name><name><surname>Markina</surname><given-names>Tetiana</given-names></name></person-group><article-title>Larval descriptions of three <italic><tp:taxon-name><tp:taxon-name-part taxon-name-part-type="genus" reg="Dromica">Dromica</tp:taxon-name-part></tp:taxon-name></italic> species with some bionomical remarks (<tp:taxon-name><tp:taxon-name-part taxon-name-part-type="order">Coleoptera</tp:taxon-name-part></tp:taxon-name>, <tp:taxon-name><tp:taxon-name-part taxon-name-part-type="family">Cicindelidae</tp:taxon-name-part></tp:taxon-name>)</article-title><source>Zookeys</source><day>16</day><month>6</month><year>2021</year><volume>1044</volume><fpage>511</fpage><lpage>525</lpage><pub-id pub-id-type="doi">10.3897/zookeys.1044.61993</pub-id></mixed-citation></tp:treatment-meta><tp:nomenclature><tp:taxon-name><object-id xmlns:xlink="http://www.w3.org/1999/xlink" content-type="arpha" xlink:type="simple">0B251674-C042-5ECB-B011-1B7D4562C7CE</object-id>
            <tp:taxon-name-part taxon-name-part-type="genus" reg="Dromica">Dromica</tp:taxon-name-part>
            <tp:taxon-name-part taxon-name-part-type="sensu">(s. str.)</tp:taxon-name-part>
            <tp:taxon-name-part taxon-name-part-type="species" reg="alboclavata">alboclavata</tp:taxon-name-part>
          </tp:taxon-name><tp:taxon-authority>Dokhtouroff, 1883</tp:taxon-authority></tp:nomenclature><tp:treatment-sec sec-type="Instar III" id="SECID0E54AE"><title>Instar III.</title><p><italic>Measurements</italic>: FL 1.30; FW 2.25; <abbrev xmlns:xlink="http://www.w3.org/1999/xlink" xlink:title="pronotum length" id="ABBRID0EG5AE" xlink:type="simple">PNL</abbrev> 1.48; <abbrev xmlns:xlink="http://www.w3.org/1999/xlink" xlink:title="pronotum width" id="ABBRID0EK5AE" xlink:type="simple">PNW</abbrev> 2.58. <italic>Head</italic>. Dark brown above, sometimes almost black, with greenish copper metallic luster. Ventral side of head light brown medially, lateral portions brown. Mandibles dark brown (more darkened apically). Other appendages of head light brown except A3-4 darkened dark brown. Setae of head’s capsule and <abbrev xmlns:xlink="http://www.w3.org/1999/xlink" xlink:title="first antennal segment" id="ABBRID0EQ5AE" xlink:type="simple">A1</abbrev> transparently white, on <abbrev xmlns:xlink="http://www.w3.org/1999/xlink" xlink:title="second antennal segment" id="ABBRID0EU5AE" xlink:type="simple">A2</abbrev>–4 dark brown. Setae of maxillae and labium light brown. Most setae thin and acuminate, only a few setae near <abbrev xmlns:xlink="http://www.w3.org/1999/xlink" xlink:title="first stemmata" id="ABBRID0EY5AE" xlink:type="simple">ST1</abbrev> slightly flattened and truncated apically. Lateral plates of clypeus short, almost rectangular. Tubercles between <abbrev xmlns:xlink="http://www.w3.org/1999/xlink" xlink:title="first stemmata" id="ABBRID0E35AE" xlink:type="simple">ST1</abbrev> and <abbrev xmlns:xlink="http://www.w3.org/1999/xlink" xlink:title="second stemmata" id="ABBRID0EA6AE" xlink:type="simple">ST2</abbrev> small, but distinct. Lateral portions of head (below eyes) without distinct tubercles. Maximum width of head on level <abbrev xmlns:xlink="http://www.w3.org/1999/xlink" xlink:title="first stemmata" id="ABBRID0EE6AE" xlink:type="simple">ST1</abbrev>. Antennae relatively large; <abbrev xmlns:xlink="http://www.w3.org/1999/xlink" xlink:title="first antennal segment" id="ABBRID0EI6AE" xlink:type="simple">A1</abbrev> 1.30 time wider than <abbrev xmlns:xlink="http://www.w3.org/1999/xlink" xlink:title="second antennal segment" id="ABBRID0EM6AE" xlink:type="simple">A2</abbrev> and 2.0–2.6 × wider than A3, A4. <abbrev xmlns:xlink="http://www.w3.org/1999/xlink" xlink:title="first antennal segment" id="ABBRID0EQ6AE" xlink:type="simple">A1</abbrev> slightly longer than <abbrev xmlns:xlink="http://www.w3.org/1999/xlink" xlink:title="second antennal segment" id="ABBRID0EU6AE" xlink:type="simple">A2</abbrev> and almost 2 × wider than A3 and A4. <abbrev xmlns:xlink="http://www.w3.org/1999/xlink" xlink:title="first antennal segment" id="ABBRID0EY6AE" xlink:type="simple">A1</abbrev> slightly flattened dorsoventrally on anterior margin and with 6–7 setae (five of them on median part). <abbrev xmlns:xlink="http://www.w3.org/1999/xlink" xlink:title="second antennal segment" id="ABBRID0E36AE" xlink:type="simple">A2</abbrev> with five setae on apical part. Ratios of lengths <abbrev xmlns:xlink="http://www.w3.org/1999/xlink" xlink:title="first antennal segment" id="ABBRID0EBAAG" xlink:type="simple">A1</abbrev>:<abbrev xmlns:xlink="http://www.w3.org/1999/xlink" xlink:title="second antennal segment" id="ABBRID0EFAAG" xlink:type="simple">A2</abbrev>:A3:A4 = 1.0:0.9:0.5:0.6. Maxillary palpus distinctly longer than galea. <abbrev xmlns:xlink="http://www.w3.org/1999/xlink" xlink:title="second labial palpus" id="ABBRID0EJAAG" xlink:type="simple">LP2</abbrev> not shorter than <abbrev xmlns:xlink="http://www.w3.org/1999/xlink" xlink:title="first labial palpus" id="ABBRID0ENAAG" xlink:type="simple">LP1</abbrev>. Seta on <abbrev xmlns:xlink="http://www.w3.org/1999/xlink" xlink:title="second labial palpus" id="ABBRID0ERAAG" xlink:type="simple">LP2</abbrev> situated slightly before middle. Epicranial suture absent. <italic>Thorax</italic>. <abbrev xmlns:xlink="http://www.w3.org/1999/xlink" xlink:title="pronotum" id="ABBRID0EXAAG" xlink:type="simple">PN</abbrev> yellow brown on anterior portions, <abbrev xmlns:xlink="http://www.w3.org/1999/xlink" xlink:title="cephalolateral (anterior) angles of pronotum" id="ABBRID0E2AAG" xlink:type="simple">PNa</abbrev> slightly darkened. Setae transparently white (except 10–13 black setae on anterior margin and near <abbrev xmlns:xlink="http://www.w3.org/1999/xlink" xlink:title="cephalolateral (anterior) angles of pronotum" id="ABBRID0E6AAG" xlink:type="simple">PNa</abbrev>). Callous elevations and swellings of <abbrev xmlns:xlink="http://www.w3.org/1999/xlink" xlink:title="cephalolateral (anterior) angles of pronotum" id="ABBRID0EDBAG" xlink:type="simple">PNa</abbrev> not highly elevated but distinct. Maximum width of <abbrev xmlns:xlink="http://www.w3.org/1999/xlink" xlink:title="pronotum" id="ABBRID0EHBAG" xlink:type="simple">PN</abbrev> before middle (Fig. <xref ref-type="fig" rid="F3">3F</xref>). Anterior margin of <abbrev xmlns:xlink="http://www.w3.org/1999/xlink" xlink:title="pronotum" id="ABBRID0EPBAG" xlink:type="simple">PN</abbrev> slightly concave in the middle. <abbrev xmlns:xlink="http://www.w3.org/1999/xlink" xlink:title="cephalolateral (anterior) angles of pronotum" id="ABBRID0ETBAG" xlink:type="simple">PNa</abbrev> widened, its apices almost rounded, directed forwards (Fig. <xref ref-type="fig" rid="F3">3F</xref>). Ratio <abbrev xmlns:xlink="http://www.w3.org/1999/xlink" xlink:title="pronotum width" id="ABBRID0E2BAG" xlink:type="simple">PNW</abbrev>/<abbrev xmlns:xlink="http://www.w3.org/1999/xlink" xlink:title="pronotum length" id="ABBRID0E6BAG" xlink:type="simple">PNL</abbrev> – 1.75. Most setae flattened, some of them truncated apically, only a few setae on anterior margin and near <abbrev xmlns:xlink="http://www.w3.org/1999/xlink" xlink:title="cephalolateral (anterior) angles of pronotum" id="ABBRID0EDCAG" xlink:type="simple">PNa</abbrev> long and acuminate apically. <abbrev xmlns:xlink="http://www.w3.org/1999/xlink" xlink:title="half of pronotum with number of discal setae" id="ABBRID0EHCAG" xlink:type="simple">PN1</abbrev> with 10–12 setae, swellings of <abbrev xmlns:xlink="http://www.w3.org/1999/xlink" xlink:title="cephalolateral (anterior) angles of pronotum" id="ABBRID0ELCAG" xlink:type="simple">PNa</abbrev> with one seta (Fig. <xref ref-type="fig" rid="F3">3F</xref>). <italic>Abdomen</italic>. Sclerotized areas of abdomen indistinct. <abbrev xmlns:xlink="http://www.w3.org/1999/xlink" xlink:title="third abdominal tergite" id="ABBRID0EVCAG" xlink:type="simple">T3</abbrev> with 8–10 setae. <abbrev xmlns:xlink="http://www.w3.org/1999/xlink" xlink:title="hypopleuron" id="ABBRID0EZCAG" xlink:type="simple">HY</abbrev> consisting of one large posterior and one or two small anterior sclerites. <abbrev xmlns:xlink="http://www.w3.org/1999/xlink" xlink:title="apical tergite" id="ABBRID0E4CAG" xlink:type="simple">AT5</abbrev> almost fused with <abbrev xmlns:xlink="http://www.w3.org/1999/xlink" xlink:title="lateral tergite of abdominal segment V (hump)" id="ABBRID0EBDAG" xlink:type="simple">CTL5</abbrev> and connected with <abbrev xmlns:xlink="http://www.w3.org/1999/xlink" xlink:title="caudal tergite" id="ABBRID0EFDAG" xlink:type="simple">CT5</abbrev> on inner side (Fig. <xref ref-type="fig" rid="F4">4A</xref>). <abbrev xmlns:xlink="http://www.w3.org/1999/xlink" xlink:title="caudal tergite" id="ABBRID0ENDAG" xlink:type="simple">CT5</abbrev> with eight or nine stout setae on anterior half and with 6–8 thinner setae medially and on posterior half. <abbrev xmlns:xlink="http://www.w3.org/1999/xlink" xlink:title="medial hook" id="ABBRID0ERDAG" xlink:type="simple">MH</abbrev> with two stout setae displaced asymmetrically. Upper half of <abbrev xmlns:xlink="http://www.w3.org/1999/xlink" xlink:title="medial hook" id="ABBRID0EVDAG" xlink:type="simple">MH</abbrev> narrower and curved (Fig. <xref ref-type="fig" rid="F4">4A</xref>). Apex of <abbrev xmlns:xlink="http://www.w3.org/1999/xlink" xlink:title="medial hook" id="ABBRID0E4DAG" xlink:type="simple">MH</abbrev> reaching the middle of <abbrev xmlns:xlink="http://www.w3.org/1999/xlink" xlink:title="apical tergite" id="ABBRID0EBEAG" xlink:type="simple">AT5</abbrev>. <abbrev xmlns:xlink="http://www.w3.org/1999/xlink" xlink:title="medial hook" id="ABBRID0EFEAG" xlink:type="simple">MH</abbrev> basally almost 1.20 × wider than long. (Fig. <xref ref-type="fig" rid="F4">4A</xref>). <abbrev xmlns:xlink="http://www.w3.org/1999/xlink" xlink:title="inner hook on abdominal segment V" id="ABBRID0ENEAG" xlink:type="simple">IH</abbrev> with two almost symmetrical stout setae. Upper part of <abbrev xmlns:xlink="http://www.w3.org/1999/xlink" xlink:title="inner hook on abdominal segment V" id="ABBRID0EREAG" xlink:type="simple">IH</abbrev> slightly curved. <abbrev xmlns:xlink="http://www.w3.org/1999/xlink" xlink:title="inner hook on abdominal segment V" id="ABBRID0EVEAG" xlink:type="simple">IH</abbrev> 1.3–1.4 × shorter than <abbrev xmlns:xlink="http://www.w3.org/1999/xlink" xlink:title="medial hook" id="ABBRID0EZEAG" xlink:type="simple">MH</abbrev>. <abbrev xmlns:xlink="http://www.w3.org/1999/xlink" xlink:title="apical tergite" id="ABBRID0E4EAG" xlink:type="simple">AT5</abbrev> with more than ten thin setae, <abbrev xmlns:xlink="http://www.w3.org/1999/xlink" xlink:title="lateral tergite of abdominal segment V (hump)" id="ABBRID0EBFAG" xlink:type="simple">CTL5</abbrev> with 5 long setae (Fig. <xref ref-type="fig" rid="F4">4A</xref>). Posterior margin of <abbrev xmlns:xlink="http://www.w3.org/1999/xlink" xlink:title="posterior part of abdominal sternite IX" id="ABBRID0EJFAG" xlink:type="simple">EU9</abbrev> with 8 long setae. <abbrev xmlns:xlink="http://www.w3.org/1999/xlink" xlink:title="pygopod" id="ABBRID0ENFAG" xlink:type="simple">PY</abbrev> with 8 setae dorsally (two of them shortened). Ventrally <abbrev xmlns:xlink="http://www.w3.org/1999/xlink" xlink:title="pygopod" id="ABBRID0ERFAG" xlink:type="simple">PY</abbrev> glabrous. Apex of <abbrev xmlns:xlink="http://www.w3.org/1999/xlink" xlink:title="pygopod" id="ABBRID0EVFAG" xlink:type="simple">PY</abbrev> with 16 dorsally stouter setae (Fig. <xref ref-type="fig" rid="F4">4D</xref>).</p><fig id="F4" position="float" orientation="portrait"><object-id xmlns:xlink="http://www.w3.org/1999/xlink" content-type="doi" xlink:type="simple">10.3897/zookeys.1044.61993.figure4</object-id><object-id xmlns:xlink="http://www.w3.org/1999/xlink" content-type="arpha" xlink:type="simple">F80CE13F-52ED-5023-AEE5-AEA62BEFDE1E</object-id><label>Figure 4.</label><caption><p>Morphological features of <italic><tp:taxon-name><tp:taxon-name-part taxon-name-part-type="genus" reg="Dromica">Dromica</tp:taxon-name-part> <tp:taxon-name-part taxon-name-part-type="species" reg="alboclavata">alboclavata</tp:taxon-name-part></tp:taxon-name></italic> larvae <bold>A</bold> pronotum, III instar (right half, above) <bold>B</bold> hump, III instar (right part, dorsal view) <bold>C</bold> hump, II instar (right part, dorsal view) <bold>D</bold> segment IX and pygopod of abdomen, III instar (dorsal view) <bold>E</bold> segment IX and pygopod of abdomen, II instar (left half, dorsal view) <bold>F</bold> segment IX and pygopod of abdomen, II instar (left half, ventral view).</p></caption><graphic xmlns:xlink="http://www.w3.org/1999/xlink" xlink:href="zookeys-1044-511-g004.jpg" position="float" orientation="portrait" xlink:type="simple" id="oo_554984.jpg"><uri content-type="original_file" xlink:type="simple">https://binary.pensoft.net/fig/554984</uri></graphic></fig></tp:treatment-sec><tp:treatment-sec sec-type="Instar II" id="SECID0EBHAG"><title>Instar II.</title><p><italic>Measurements</italic>: FL – 0.93–0.95 (0.94); FW – 1.50–1.60 (1.53); <abbrev xmlns:xlink="http://www.w3.org/1999/xlink" xlink:title="pronotum length" id="ABBRID0EJHAG" xlink:type="simple">PNL</abbrev> – 1.00–1.05 (1.02); <abbrev xmlns:xlink="http://www.w3.org/1999/xlink" xlink:title="pronotum width" id="ABBRID0ENHAG" xlink:type="simple">PNW</abbrev> – 1.63–1.75 (1.68). <italic>Head</italic>. Dark brown with bright greenish metallic reflection. Appendages brown or light brown. Setae of head capsule white and transparently white. Setae of <abbrev xmlns:xlink="http://www.w3.org/1999/xlink" xlink:title="second antennal segment" id="ABBRID0ETHAG" xlink:type="simple">A2</abbrev>–4 and other appendages brown or light brown (in <abbrev xmlns:xlink="http://www.w3.org/1999/xlink" xlink:title="first antennal segment" id="ABBRID0EXHAG" xlink:type="simple">A1</abbrev> sometimes white with brown hue). Nasale long, distinctly trapezoid. Adnasalia small. Lateral teeth relatively wide. Tubercles between <abbrev xmlns:xlink="http://www.w3.org/1999/xlink" xlink:title="first stemmata" id="ABBRID0E2HAG" xlink:type="simple">ST1</abbrev> and <abbrev xmlns:xlink="http://www.w3.org/1999/xlink" xlink:title="second stemmata" id="ABBRID0E6HAG" xlink:type="simple">ST2</abbrev> distinct. Most setae of head acute but some of them (near eyes) flattened and obtuse on top. <abbrev xmlns:xlink="http://www.w3.org/1999/xlink" xlink:title="first antennal segment" id="ABBRID0EDIAG" xlink:type="simple">A1</abbrev> with three or four setae on anterior side. <abbrev xmlns:xlink="http://www.w3.org/1999/xlink" xlink:title="second antennal segment" id="ABBRID0EHIAG" xlink:type="simple">A2</abbrev> with four or five setae on dorsal half. A3 with two, A4 with three long and several short setae. Maxillary palpus slightly longer than galea. <abbrev xmlns:xlink="http://www.w3.org/1999/xlink" xlink:title="first labial palpus" id="ABBRID0ELIAG" xlink:type="simple">LP1</abbrev> with five or six spinelets (three median ones very short). <abbrev xmlns:xlink="http://www.w3.org/1999/xlink" xlink:title="second labial palpus" id="ABBRID0EPIAG" xlink:type="simple">LP2</abbrev> with one seta slightly before middle. Epicranial suture distinct but short. <italic>Thorax</italic>. <abbrev xmlns:xlink="http://www.w3.org/1999/xlink" xlink:title="pronotum" id="ABBRID0EVIAG" xlink:type="simple">PN</abbrev> light brown without metallic luster. Posterior half of <abbrev xmlns:xlink="http://www.w3.org/1999/xlink" xlink:title="pronotum" id="ABBRID0EZIAG" xlink:type="simple">PN</abbrev> light brown. Anterior half and lateral margins of <abbrev xmlns:xlink="http://www.w3.org/1999/xlink" xlink:title="pronotum" id="ABBRID0E4IAG" xlink:type="simple">PN</abbrev> light yellow. Most setae of <abbrev xmlns:xlink="http://www.w3.org/1999/xlink" xlink:title="pronotum" id="ABBRID0EBJAG" xlink:type="simple">PN</abbrev> white except 10–12 dark brown setae on anterior margin. Tips of <abbrev xmlns:xlink="http://www.w3.org/1999/xlink" xlink:title="cephalolateral (anterior) angles of pronotum" id="ABBRID0EFJAG" xlink:type="simple">PNa</abbrev> with flattened and obtuse setae. Other setae acuminate. Anterior margin of <abbrev xmlns:xlink="http://www.w3.org/1999/xlink" xlink:title="pronotum" id="ABBRID0EJJAG" xlink:type="simple">PN</abbrev> slightly concave and longer than <abbrev xmlns:xlink="http://www.w3.org/1999/xlink" xlink:title="cephalolateral (anterior) angles of pronotum" id="ABBRID0ENJAG" xlink:type="simple">PNa</abbrev>. Maximum width of <abbrev xmlns:xlink="http://www.w3.org/1999/xlink" xlink:title="pronotum" id="ABBRID0ERJAG" xlink:type="simple">PN</abbrev> in the middle. Callous elevations and swellings of <abbrev xmlns:xlink="http://www.w3.org/1999/xlink" xlink:title="cephalolateral (anterior) angles of pronotum" id="ABBRID0EVJAG" xlink:type="simple">PNa</abbrev> indistinct. <abbrev xmlns:xlink="http://www.w3.org/1999/xlink" xlink:title="half of pronotum with number of discal setae" id="ABBRID0EZJAG" xlink:type="simple">PN1</abbrev> with eight or nine, swellings of <abbrev xmlns:xlink="http://www.w3.org/1999/xlink" xlink:title="cephalolateral (anterior) angles of pronotum" id="ABBRID0E4JAG" xlink:type="simple">PNa</abbrev> with one (rarely two) setae. Legs dorsally light brown, ventrally almost yellow. <italic>Abdomen</italic>. Sclerotized areas of abdomen indistinct. <abbrev xmlns:xlink="http://www.w3.org/1999/xlink" xlink:title="third abdominal tergite" id="ABBRID0EDKAG" xlink:type="simple">T3</abbrev> with seven or eight light brown setae. <abbrev xmlns:xlink="http://www.w3.org/1999/xlink" xlink:title="hypopleuron" id="ABBRID0EHKAG" xlink:type="simple">HY</abbrev> consisting of one large posterior and one small anterior sclerite. Tergites of hump not connected. <abbrev xmlns:xlink="http://www.w3.org/1999/xlink" xlink:title="caudal tergite" id="ABBRID0ELKAG" xlink:type="simple">CT5</abbrev> with seven or eight stout and 4–6 thin setae (Fig. <xref ref-type="fig" rid="F4">4B</xref>). <abbrev xmlns:xlink="http://www.w3.org/1999/xlink" xlink:title="lateral tergite of abdominal segment V (hump)" id="ABBRID0ETKAG" xlink:type="simple">CTL5</abbrev> with three to four long setae. <abbrev xmlns:xlink="http://www.w3.org/1999/xlink" xlink:title="medial hook" id="ABBRID0EXKAG" xlink:type="simple">MH</abbrev> and <abbrev xmlns:xlink="http://www.w3.org/1999/xlink" xlink:title="inner hook on abdominal segment V" id="ABBRID0E2KAG" xlink:type="simple">IH</abbrev> very widened in basal half but distinctly narrower and bent on apical half (Fig. <xref ref-type="fig" rid="F4">4B</xref>). <abbrev xmlns:xlink="http://www.w3.org/1999/xlink" xlink:title="medial hook" id="ABBRID0EDLAG" xlink:type="simple">MH</abbrev> basally 1.66–1.68 × wider than long. <abbrev xmlns:xlink="http://www.w3.org/1999/xlink" xlink:title="medial hook" id="ABBRID0EHLAG" xlink:type="simple">MH</abbrev> with 2 spines placed asymmetrically (one after another) (Fig. <xref ref-type="fig" rid="F4">4B</xref>). <abbrev xmlns:xlink="http://www.w3.org/1999/xlink" xlink:title="inner hook on abdominal segment V" id="ABBRID0EPLAG" xlink:type="simple">IH</abbrev> 1.65–1.67 × shorter than <abbrev xmlns:xlink="http://www.w3.org/1999/xlink" xlink:title="medial hook" id="ABBRID0ETLAG" xlink:type="simple">MH</abbrev>. <abbrev xmlns:xlink="http://www.w3.org/1999/xlink" xlink:title="inner hook on abdominal segment V" id="ABBRID0EXLAG" xlink:type="simple">IH</abbrev> basally 1.22–1.25 × shorter than long. <abbrev xmlns:xlink="http://www.w3.org/1999/xlink" xlink:title="inner hook on abdominal segment V" id="ABBRID0E2LAG" xlink:type="simple">IH</abbrev> with two (rarely three) spines placed almost symmetrically (Fig. <xref ref-type="fig" rid="F4">4B</xref>). <abbrev xmlns:xlink="http://www.w3.org/1999/xlink" xlink:title="posterior part of abdominal sternite IX" id="ABBRID0EDMAG" xlink:type="simple">EU9</abbrev> with eight long setae posteriorly. <abbrev xmlns:xlink="http://www.w3.org/1999/xlink" xlink:title="pygopod" id="ABBRID0EHMAG" xlink:type="simple">PY</abbrev> with eight or nine setae dorsally (but apex glabrous) and usually glabrous ventrally. Apex of <abbrev xmlns:xlink="http://www.w3.org/1999/xlink" xlink:title="pygopod" id="ABBRID0ELMAG" xlink:type="simple">PY</abbrev> with 15–16 setae on dorsal and lateral areas (eight or nine of them dorsally stouter) (Fig. <xref ref-type="fig" rid="F4">4E, F</xref>).</p></tp:treatment-sec><tp:treatment-sec sec-type="Instar I" id="SECID0ETMAG"><title>Instar I.</title><p><italic>Measurements</italic>: FL – 0.57–0.65 (0.60); FW – 0.90–1.04 (0.98); <abbrev xmlns:xlink="http://www.w3.org/1999/xlink" xlink:title="pronotum length" id="ABBRID0E2MAG" xlink:type="simple">PNL</abbrev> – 0.57–0.65 (0.61); <abbrev xmlns:xlink="http://www.w3.org/1999/xlink" xlink:title="pronotum width" id="ABBRID0E6MAG" xlink:type="simple">PNW</abbrev> – 0.90–1.07 (0.99). <italic>Head</italic>. Dark brown with greenish luster. Setae transparently white. Lateral teeth of clypeus shorter, lateral margin of adnasalia slightly curved. Setae on clypeus thin and acuminate, setae near eyes distinctly flattened and truncated. Epicranial suture short. <italic>Thorax</italic>. <abbrev xmlns:xlink="http://www.w3.org/1999/xlink" xlink:title="pronotum" id="ABBRID0EHNAG" xlink:type="simple">PN</abbrev> light brown or brown with slight metallic luster. <abbrev xmlns:xlink="http://www.w3.org/1999/xlink" xlink:title="pronotum" id="ABBRID0ELNAG" xlink:type="simple">PN</abbrev> 1.38 × wider than long. Maximum width of <abbrev xmlns:xlink="http://www.w3.org/1999/xlink" xlink:title="pronotum" id="ABBRID0EPNAG" xlink:type="simple">PN</abbrev> shortly before apex of <abbrev xmlns:xlink="http://www.w3.org/1999/xlink" xlink:title="cephalolateral (anterior) angles of pronotum" id="ABBRID0ETNAG" xlink:type="simple">PNa</abbrev>. Anterior margin of <abbrev xmlns:xlink="http://www.w3.org/1999/xlink" xlink:title="pronotum" id="ABBRID0EXNAG" xlink:type="simple">PN</abbrev> almost straight in the middle (sometimes slightly concave) and longer than rounded apices of <abbrev xmlns:xlink="http://www.w3.org/1999/xlink" xlink:title="cephalolateral (anterior) angles of pronotum" id="ABBRID0E2NAG" xlink:type="simple">PNa</abbrev> (Fig. <xref ref-type="fig" rid="F3">3G</xref>). <abbrev xmlns:xlink="http://www.w3.org/1999/xlink" xlink:title="half of pronotum with number of discal setae" id="ABBRID0EDOAG" xlink:type="simple">PN1</abbrev> with four setae. Setae of <abbrev xmlns:xlink="http://www.w3.org/1999/xlink" xlink:title="pronotum" id="ABBRID0EHOAG" xlink:type="simple">PN</abbrev> thin, acute and transparently white, except two long, flattened and brown setae on anterior margin. Callous elevations of <abbrev xmlns:xlink="http://www.w3.org/1999/xlink" xlink:title="half of pronotum with number of discal setae" id="ABBRID0ELOAG" xlink:type="simple">PN1</abbrev> and swellings of <abbrev xmlns:xlink="http://www.w3.org/1999/xlink" xlink:title="cephalolateral (anterior) angles of pronotum" id="ABBRID0EPOAG" xlink:type="simple">PNa</abbrev> distinct. <italic>Abdomen</italic>. Sclerotized areas of abdomen indistinct. Tergites of abdominal segment V divided (Fig. <xref ref-type="fig" rid="F4">4B</xref>). Base of <abbrev xmlns:xlink="http://www.w3.org/1999/xlink" xlink:title="medial hook" id="ABBRID0EZOAG" xlink:type="simple">MH</abbrev> and <abbrev xmlns:xlink="http://www.w3.org/1999/xlink" xlink:title="inner hook on abdominal segment V" id="ABBRID0E4OAG" xlink:type="simple">IH</abbrev> very wide but narrow and distinctly curved in upper half. Their apex not reaching posterior margin of <abbrev xmlns:xlink="http://www.w3.org/1999/xlink" xlink:title="apical tergite" id="ABBRID0EBPAG" xlink:type="simple">AT5</abbrev>. <abbrev xmlns:xlink="http://www.w3.org/1999/xlink" xlink:title="medial hook" id="ABBRID0EFPAG" xlink:type="simple">MH</abbrev> with one, <abbrev xmlns:xlink="http://www.w3.org/1999/xlink" xlink:title="inner hook on abdominal segment V" id="ABBRID0EJPAG" xlink:type="simple">IH</abbrev> with two stout lateral setae. Length of central spine of <abbrev xmlns:xlink="http://www.w3.org/1999/xlink" xlink:title="inner hook on abdominal segment V" id="ABBRID0ENPAG" xlink:type="simple">IH</abbrev> shorter (or equal) than lateral setae. <abbrev xmlns:xlink="http://www.w3.org/1999/xlink" xlink:title="caudal tergite" id="ABBRID0ERPAG" xlink:type="simple">CT5</abbrev> with 3–5, <abbrev xmlns:xlink="http://www.w3.org/1999/xlink" xlink:title="lateral tergite of abdominal segment V (hump)" id="ABBRID0EVPAG" xlink:type="simple">CTL5</abbrev> with one and <abbrev xmlns:xlink="http://www.w3.org/1999/xlink" xlink:title="apical tergite" id="ABBRID0EZPAG" xlink:type="simple">AT5</abbrev> with six setae (Fig. <xref ref-type="fig" rid="F4">4B</xref>). <abbrev xmlns:xlink="http://www.w3.org/1999/xlink" xlink:title="posterior part of abdominal sternite IX" id="ABBRID0EBQAG" xlink:type="simple">EU9</abbrev> and <abbrev xmlns:xlink="http://www.w3.org/1999/xlink" xlink:title="pygopod" id="ABBRID0EFQAG" xlink:type="simple">PY</abbrev> slightly darkened dorsally. <abbrev xmlns:xlink="http://www.w3.org/1999/xlink" xlink:title="posterior part of abdominal sternite IX" id="ABBRID0EJQAG" xlink:type="simple">EU9</abbrev> with six setae posteriorly. Apex of <abbrev xmlns:xlink="http://www.w3.org/1999/xlink" xlink:title="pygopod" id="ABBRID0ENQAG" xlink:type="simple">PY</abbrev> with ten setae (six of them relatively stouter).</p></tp:treatment-sec><tp:treatment-sec sec-type="distribution" id="SECID0ERQAG"><title>Distribution and ecology.</title><p><italic><tp:taxon-name><tp:taxon-name-part taxon-name-part-type="genus" reg="Dromica">Dromica</tp:taxon-name-part> <tp:taxon-name-part taxon-name-part-type="species" reg="alboclavata">alboclavata</tp:taxon-name-part></tp:taxon-name></italic> is a South African species which range is restricted to the Northern parts of the country (<xref ref-type="bibr" rid="B3">Cassola 2002</xref>). It lives in dry savanna areas on sandy or loamy-sandy ground. The larvae were hatched ex ovo.</p><sec sec-type="Short diagnostic remarks" id="SECID0EGRAG"><title>Short diagnostic remarks</title><p>The larvae of <italic><tp:taxon-name><tp:taxon-name-part taxon-name-part-type="genus" reg="Dromica">Dromica</tp:taxon-name-part></tp:taxon-name></italic> instars II and III can be distinguished from those of other genera of the <italic><tp:taxon-name><tp:taxon-name-part taxon-name-part-type="genus" reg="Prothymina">Prothymina</tp:taxon-name-part></tp:taxon-name></italic> complex by the following characters: <abbrev xmlns:xlink="http://www.w3.org/1999/xlink" xlink:title="medial hook" id="ABBRID0E1RAG" xlink:type="simple">MH</abbrev> comparatively shortened, basally distinctly widened with curved apices; two short stout spines of <abbrev xmlns:xlink="http://www.w3.org/1999/xlink" xlink:title="medial hook" id="ABBRID0E5RAG" xlink:type="simple">MH</abbrev> are situated one after the other; sclerotized areas of abdomen are indistinct or slightly distinct; <abbrev xmlns:xlink="http://www.w3.org/1999/xlink" xlink:title="caudal tergite" id="ABBRID0ECSAG" xlink:type="simple">CT5</abbrev> with less than 17 spine-like setae (usually 8–13); <abbrev xmlns:xlink="http://www.w3.org/1999/xlink" xlink:title="cephalolateral (anterior) angles of pronotum" id="ABBRID0EGSAG" xlink:type="simple">PNa</abbrev> small and short; <abbrev xmlns:xlink="http://www.w3.org/1999/xlink" xlink:title="half of pronotum with number of discal setae" id="ABBRID0EKSAG" xlink:type="simple">PN1</abbrev> with 9–13 setae; luster on <abbrev xmlns:xlink="http://www.w3.org/1999/xlink" xlink:title="pronotum" id="ABBRID0EOSAG" xlink:type="simple">PN</abbrev> indistinct or moderately distinct. All larvae of <italic><tp:taxon-name><tp:taxon-name-part taxon-name-part-type="genus" reg="Dromica">Dromica</tp:taxon-name-part></tp:taxon-name></italic>, described here and in earlier papers (Arndt, 1998; <xref ref-type="bibr" rid="B14">Putchkov et al. 2018</xref>; Putchkov, 2020) show some specific morphological features both at subgeneric and specific level. It is possible to separate them by chaetotaxy pattern of <abbrev xmlns:xlink="http://www.w3.org/1999/xlink" xlink:title="medial hook" id="ABBRID0E4SAG" xlink:type="simple">MH</abbrev>, <abbrev xmlns:xlink="http://www.w3.org/1999/xlink" xlink:title="inner hook on abdominal segment V" id="ABBRID0EBTAG" xlink:type="simple">IH</abbrev>, <abbrev xmlns:xlink="http://www.w3.org/1999/xlink" xlink:title="pronotum" id="ABBRID0EFTAG" xlink:type="simple">PN</abbrev>, coloration of head or pronotum and morphometrically data (sizes, correlation of <abbrev xmlns:xlink="http://www.w3.org/1999/xlink" xlink:title="pronotum width" id="ABBRID0EJTAG" xlink:type="simple">PNW</abbrev>/<abbrev xmlns:xlink="http://www.w3.org/1999/xlink" xlink:title="pronotum length" id="ABBRID0ENTAG" xlink:type="simple">PNL</abbrev>, <abbrev xmlns:xlink="http://www.w3.org/1999/xlink" xlink:title="medial hook" id="ABBRID0ERTAG" xlink:type="simple">MH</abbrev>/<abbrev xmlns:xlink="http://www.w3.org/1999/xlink" xlink:title="inner hook on abdominal segment V" id="ABBRID0EVTAG" xlink:type="simple">IH</abbrev>). <italic><tp:taxon-name><tp:taxon-name-part taxon-name-part-type="genus" reg="Dromica">Dromica</tp:taxon-name-part> <tp:taxon-name-part taxon-name-part-type="species" reg="tuberculata">tuberculata</tp:taxon-name-part></tp:taxon-name></italic> (instars II and III) differs from other <italic><tp:taxon-name><tp:taxon-name-part taxon-name-part-type="genus" reg="Dromica">Dromica</tp:taxon-name-part></tp:taxon-name></italic> species by ventrolateral portions of head (underneath the eyes) with a flattened area and a group of 8–10 basally bulbous setae; the anterior margin of <abbrev xmlns:xlink="http://www.w3.org/1999/xlink" xlink:title="pronotum" id="ABBRID0ELUAG" xlink:type="simple">PN</abbrev> is almost even, without an impression in front of the small <abbrev xmlns:xlink="http://www.w3.org/1999/xlink" xlink:title="cephalolateral (anterior) angles of pronotum" id="ABBRID0EPUAG" xlink:type="simple">PNa</abbrev>; <abbrev xmlns:xlink="http://www.w3.org/1999/xlink" xlink:title="caudal tergite" id="ABBRID0ETUAG" xlink:type="simple">CT5</abbrev> usually bears 7–9 bristles; its apices are moderately curved (<xref ref-type="bibr" rid="B14">Putchkov et al. 2018</xref>). The antennomere I of <italic><tp:taxon-name><tp:taxon-name-part taxon-name-part-type="genus" reg="Dromica">Dromica</tp:taxon-name-part> <tp:taxon-name-part taxon-name-part-type="species" reg="alboclavata">alboclavata</tp:taxon-name-part></tp:taxon-name></italic> and <italic><tp:taxon-name><tp:taxon-name-part taxon-name-part-type="genus" reg="Dromica">D.</tp:taxon-name-part> <tp:taxon-name-part taxon-name-part-type="species" reg="clathrata">clathrata</tp:taxon-name-part></tp:taxon-name></italic> larvae (instars II and III) is distinctly flattened dorsoventrally. It is at least 1.3–1.4 × wider than antennomere 2; the antennae are more massive than in the other known species; apices of <abbrev xmlns:xlink="http://www.w3.org/1999/xlink" xlink:title="caudal tergite" id="ABBRID0ERVAG" xlink:type="simple">CT5</abbrev> are distinctly curved and not reaching <abbrev xmlns:xlink="http://www.w3.org/1999/xlink" xlink:title="apical tergite" id="ABBRID0EVVAG" xlink:type="simple">AT5</abbrev>. <italic><tp:taxon-name><tp:taxon-name-part taxon-name-part-type="genus" reg="Dromica">D.</tp:taxon-name-part> <tp:taxon-name-part taxon-name-part-type="species" reg="kolbei">kolbei</tp:taxon-name-part></tp:taxon-name></italic> can be distinguished from these species by relatively thin antennae (Fig. <xref ref-type="fig" rid="F1">1C</xref>), antennomere I at most 1.2 × wider than antennomere II; <abbrev xmlns:xlink="http://www.w3.org/1999/xlink" xlink:title="caudal tergite" id="ABBRID0EIWAG" xlink:type="simple">CT5</abbrev> with 12–16 stout setae (Fig. <xref ref-type="fig" rid="F2">2C, D</xref>, Table <xref ref-type="table" rid="T2">2</xref>).</p><p>Larvae of instars I of <italic><tp:taxon-name><tp:taxon-name-part taxon-name-part-type="genus" reg="Dromica">Dromica</tp:taxon-name-part></tp:taxon-name></italic> also show some specific morphological features. <abbrev xmlns:xlink="http://www.w3.org/1999/xlink" xlink:title="caudal tergite" id="ABBRID0E4WAG" xlink:type="simple">CT5</abbrev> of the known larvae of instar I of the <tp:taxon-name><tp:taxon-name-part taxon-name-part-type="infraspecific-rank">subgenus</tp:taxon-name-part> <tp:taxon-name-part taxon-name-part-type="subgenus" reg="Pseudodromica">Pseudodromica</tp:taxon-name-part></tp:taxon-name> is glabrous (<xref ref-type="bibr" rid="B14">Putchkov et al. 2018</xref>), while those of species of the <tp:taxon-name><tp:taxon-name-part taxon-name-part-type="infraspecific-rank">subgenus</tp:taxon-name-part> <tp:taxon-name-part taxon-name-part-type="subgenus" reg="Dromica">Dromica</tp:taxon-name-part></tp:taxon-name> (s. str.) have a row of (3–9) stout setae on anterior margin (Fig. <xref ref-type="fig" rid="F3">3A, E, G</xref>). First instar of <italic><tp:taxon-name><tp:taxon-name-part taxon-name-part-type="genus" reg="Dromica">D.</tp:taxon-name-part> <tp:taxon-name-part taxon-name-part-type="species" reg="alboclavata">alboclavata</tp:taxon-name-part></tp:taxon-name></italic> can be distinguished from those of <italic><tp:taxon-name><tp:taxon-name-part taxon-name-part-type="genus" reg="Dromica">D.</tp:taxon-name-part> <tp:taxon-name-part taxon-name-part-type="species" reg="kolbei">kolbei</tp:taxon-name-part></tp:taxon-name></italic> and <italic><tp:taxon-name><tp:taxon-name-part taxon-name-part-type="genus" reg="Dromica">D.</tp:taxon-name-part> <tp:taxon-name-part taxon-name-part-type="species" reg="helleri">helleri</tp:taxon-name-part></tp:taxon-name></italic> by distinctly shorter hooks, 3–5 setae on <abbrev xmlns:xlink="http://www.w3.org/1999/xlink" xlink:title="caudal tergite" id="ABBRID0E3YAG" xlink:type="simple">CT5</abbrev> (Fig. <xref ref-type="fig" rid="F3">3G</xref>) and smaller size of <abbrev xmlns:xlink="http://www.w3.org/1999/xlink" xlink:title="pronotum" id="ABBRID0EEZAG" xlink:type="simple">PN</abbrev> (Table <xref ref-type="table" rid="T1">1</xref>). First instars of <italic><tp:taxon-name><tp:taxon-name-part taxon-name-part-type="genus" reg="Dromica">D.</tp:taxon-name-part> <tp:taxon-name-part taxon-name-part-type="species" reg="helleri">helleri</tp:taxon-name-part></tp:taxon-name></italic> can be distinguished from <italic><tp:taxon-name><tp:taxon-name-part taxon-name-part-type="genus" reg="Dromica">D.</tp:taxon-name-part> <tp:taxon-name-part taxon-name-part-type="species" reg="kolbei">kolbei</tp:taxon-name-part></tp:taxon-name></italic> by different number of setae on <abbrev xmlns:xlink="http://www.w3.org/1999/xlink" xlink:title="caudal tergite" id="ABBRID0EC1AG" xlink:type="simple">CT5</abbrev> (Fig. <xref ref-type="fig" rid="F3">3A, E</xref>), less by size and form of <abbrev xmlns:xlink="http://www.w3.org/1999/xlink" xlink:title="pronotum" id="ABBRID0EK1AG" xlink:type="simple">PN</abbrev> (Figs <xref ref-type="fig" rid="F2">2B</xref>, <xref ref-type="fig" rid="F3">3D</xref>). In addition, in larvae of different instars there are some differences in the sizes of head and pronotum (Table <xref ref-type="table" rid="T1">1</xref>).</p><p>Nevertheless, some other characters (form and chaetotaxy of the head, pronotum, hooks, pygopod) are often similar (or overlapping) in all so far known larvae of <italic><tp:taxon-name><tp:taxon-name-part taxon-name-part-type="genus" reg="Dromica">Dromica</tp:taxon-name-part></tp:taxon-name></italic> species (Table <xref ref-type="table" rid="T2">2</xref>). Nevertheless the material of the larvae of the genus is very scarce and its comparative analysis presently is still difficult. Currently it is problematically to characterize the taxonomic and phylogenetic significance of the morphological characters of <italic><tp:taxon-name><tp:taxon-name-part taxon-name-part-type="genus" reg="Dromica">Dromica</tp:taxon-name-part></tp:taxon-name></italic> larvae now. For a reliable key the number of described species is still too sparse.</p><table-wrap id="T1" position="float" orientation="portrait"><label>Table 1.</label><caption><p>Measurements of head and pronotum with growth ratio of pronotal width/length of <italic><tp:taxon-name><tp:taxon-name-part taxon-name-part-type="genus" reg="Dromica">Dromica</tp:taxon-name-part></tp:taxon-name></italic> larvae.</p></caption><table id="TID0E4ZAE" rules="all"><tbody><tr><th rowspan="2" colspan="1">Species</th><th rowspan="2" colspan="1">Instars</th><th rowspan="1" colspan="5">Measurements in mm, mean in parentheses</th></tr><tr><th rowspan="1" colspan="1">FL</th><th rowspan="1" colspan="1">FW</th><th rowspan="1" colspan="1">
                      <abbrev xmlns:xlink="http://www.w3.org/1999/xlink" xlink:title="pronotum length" id="ABBRID0EX3AG" xlink:type="simple">PNL</abbrev>
                    </th><th rowspan="1" colspan="1">
                      <abbrev xmlns:xlink="http://www.w3.org/1999/xlink" xlink:title="pronotum width" id="ABBRID0E63AG" xlink:type="simple">PNW</abbrev>
                    </th><th rowspan="1" colspan="1"><abbrev xmlns:xlink="http://www.w3.org/1999/xlink" xlink:title="pronotum width" id="ABBRID0EH4AG" xlink:type="simple">PNW</abbrev>/ <abbrev xmlns:xlink="http://www.w3.org/1999/xlink" xlink:title="pronotum length" id="ABBRID0EL4AG" xlink:type="simple">PNL</abbrev></th></tr><tr><td rowspan="3" colspan="1">
                      <italic><tp:taxon-name><tp:taxon-name-part taxon-name-part-type="genus" reg="Dromica">D.</tp:taxon-name-part> <tp:taxon-name-part taxon-name-part-type="species" reg="clathrata">clathrata</tp:taxon-name-part></tp:taxon-name></italic>
                    </td><td rowspan="1" colspan="1">I</td><td rowspan="1" colspan="1">1.25–1.38 (1.29)</td><td rowspan="1" colspan="1">2.05–2.23 (2.14)</td><td rowspan="1" colspan="1">1.18–1.23 (1.20)</td><td rowspan="1" colspan="1">2.08–2.13 (2.12)</td><td rowspan="1" colspan="1">1.73–1.76</td></tr><tr><td rowspan="1" colspan="1">II</td><td rowspan="1" colspan="1">1.70</td><td rowspan="1" colspan="1">3.20</td><td rowspan="1" colspan="1">1.90</td><td rowspan="1" colspan="1">3.01</td><td rowspan="1" colspan="1">1.58</td></tr><tr><td rowspan="1" colspan="1">III</td><td rowspan="1" colspan="1">2.50–2.70 (2.57)</td><td rowspan="1" colspan="1">4.00–4.40 (4.20)</td><td rowspan="1" colspan="1">2.70–2.90 (2.83)</td><td rowspan="1" colspan="1">4.40–4.75 (4.55)</td><td rowspan="1" colspan="1">1.62–1.64</td></tr><tr><td rowspan="2" colspan="1">
                      <italic><tp:taxon-name><tp:taxon-name-part taxon-name-part-type="genus" reg="Dromica">D.</tp:taxon-name-part> <tp:taxon-name-part taxon-name-part-type="species" reg="tuberculata">tuberculata</tp:taxon-name-part></tp:taxon-name></italic>
                    </td><td rowspan="1" colspan="1">I</td><td rowspan="1" colspan="1">1.05</td><td rowspan="1" colspan="1">1.80</td><td rowspan="1" colspan="1">1.05</td><td rowspan="1" colspan="1">1.85</td><td rowspan="1" colspan="1">1.76</td></tr><tr><td rowspan="1" colspan="1">II</td><td rowspan="1" colspan="1">1.40–1.50</td><td rowspan="1" colspan="1">2.43–2.63</td><td rowspan="1" colspan="1">1.55–1.73</td><td rowspan="1" colspan="1">2.65–2.85</td><td rowspan="1" colspan="1">1. 65–1.70</td></tr><tr><td rowspan="3" colspan="1">
                      <italic><tp:taxon-name><tp:taxon-name-part taxon-name-part-type="genus" reg="Dromica">D.</tp:taxon-name-part> <tp:taxon-name-part taxon-name-part-type="species" reg="kolbei">kolbei</tp:taxon-name-part></tp:taxon-name></italic>
                    </td><td rowspan="1" colspan="1">I</td><td rowspan="1" colspan="1">0.8</td><td rowspan="1" colspan="1">1.35</td><td rowspan="1" colspan="1">0.95</td><td rowspan="1" colspan="1">1.50</td><td rowspan="1" colspan="1">1.58</td></tr><tr><td rowspan="1" colspan="1">II</td><td rowspan="1" colspan="1">1.17–1.19</td><td rowspan="1" colspan="1">2.00–2.20</td><td rowspan="1" colspan="1">1.35–1.40</td><td rowspan="1" colspan="1">2.05–2.08</td><td rowspan="1" colspan="1">1,48–1,52</td></tr><tr><td rowspan="1" colspan="1">III</td><td rowspan="1" colspan="1">1.70–1.90 (1.80)</td><td rowspan="1" colspan="1">2.80–3.15 (3.01)</td><td rowspan="1" colspan="1">2.05–2.25 (2.14)</td><td rowspan="1" colspan="1">3.40–3.75 (3.59)</td><td rowspan="1" colspan="1">1.66–1.68</td></tr><tr><td rowspan="3" colspan="1">
                      <italic><tp:taxon-name><tp:taxon-name-part taxon-name-part-type="genus" reg="Dromica">D.</tp:taxon-name-part> <tp:taxon-name-part taxon-name-part-type="species" reg="alboclavata">alboclavata</tp:taxon-name-part></tp:taxon-name></italic>
                    </td><td rowspan="1" colspan="1">I</td><td rowspan="1" colspan="1">0.57–0.65 (0.60)</td><td rowspan="1" colspan="1">0.90–1.04 (0.98)</td><td rowspan="1" colspan="1">0.57–0.65 (0.61)</td><td rowspan="1" colspan="1">0.90–1.07 (0.99)</td><td rowspan="1" colspan="1">1.38</td></tr><tr><td rowspan="1" colspan="1">II</td><td rowspan="1" colspan="1">0.93–0.95 (0.94)</td><td rowspan="1" colspan="1">1.50–1.60 (1.53)</td><td rowspan="1" colspan="1">1.00–1.05 (1.02)</td><td rowspan="1" colspan="1">1.63–1.75 (1.68)</td><td rowspan="1" colspan="1">1.64–1.67</td></tr><tr><td rowspan="1" colspan="1">III</td><td rowspan="1" colspan="1">1.30</td><td rowspan="1" colspan="1">2.25</td><td rowspan="1" colspan="1">1.48</td><td rowspan="1" colspan="1">2.58</td><td rowspan="1" colspan="1">1.75</td></tr><tr><td rowspan="1" colspan="1">
                      <italic><tp:taxon-name><tp:taxon-name-part taxon-name-part-type="genus" reg="Dromica">D.</tp:taxon-name-part> <tp:taxon-name-part taxon-name-part-type="species" reg="helleri">helleri</tp:taxon-name-part></tp:taxon-name></italic>
                    </td><td rowspan="1" colspan="1">I</td><td rowspan="1" colspan="1">0.85</td><td rowspan="1" colspan="1">1.48</td><td rowspan="1" colspan="1">0.95</td><td rowspan="1" colspan="1">1.58</td><td rowspan="1" colspan="1">1.66</td></tr></tbody></table></table-wrap><table-wrap id="T2" position="float" orientation="portrait"><label>Table 2.</label><caption><p>Chaetotaxy of main segments and sclerites of <italic><tp:taxon-name><tp:taxon-name-part taxon-name-part-type="genus" reg="Dromica">Dromica</tp:taxon-name-part></tp:taxon-name></italic> larvae instar III (abbreviations in Materials and methods).</p></caption><table id="TID0ERHAG" rules="all"><tbody><tr><th rowspan="1" colspan="1">Species</th><th rowspan="1" colspan="1">
                      <abbrev xmlns:xlink="http://www.w3.org/1999/xlink" xlink:title="half of pronotum with number of discal setae" id="ABBRID0EZHBG" xlink:type="simple">PN1</abbrev>
                    </th><th rowspan="1" colspan="1">
                      <abbrev xmlns:xlink="http://www.w3.org/1999/xlink" xlink:title="cephalolateral (anterior) angles of pronotum" id="ABBRID0EBIBG" xlink:type="simple">PNa</abbrev>
                    </th><th rowspan="1" colspan="1">
                      <abbrev xmlns:xlink="http://www.w3.org/1999/xlink" xlink:title="third abdominal tergite" id="ABBRID0EJIBG" xlink:type="simple">T3</abbrev>
                    </th><th rowspan="1" colspan="1">
                      <abbrev xmlns:xlink="http://www.w3.org/1999/xlink" xlink:title="caudal tergite" id="ABBRID0ERIBG" xlink:type="simple">CT5</abbrev>
                    </th><th rowspan="1" colspan="1">
                      <abbrev xmlns:xlink="http://www.w3.org/1999/xlink" xlink:title="lateral tergite of abdominal segment V (hump)" id="ABBRID0EZIBG" xlink:type="simple">CTL5</abbrev>
                    </th><th rowspan="1" colspan="1">Tip of <abbrev xmlns:xlink="http://www.w3.org/1999/xlink" xlink:title="pygopod" id="ABBRID0EBJBG" xlink:type="simple">PY</abbrev></th></tr><tr><td rowspan="1" colspan="1">
                      <italic><tp:taxon-name><tp:taxon-name-part taxon-name-part-type="genus" reg="Dromica">D.</tp:taxon-name-part> <tp:taxon-name-part taxon-name-part-type="species" reg="clathrata">clathrata</tp:taxon-name-part></tp:taxon-name></italic>
                    </td><td rowspan="1" colspan="1">9–10</td><td rowspan="1" colspan="1">2</td><td rowspan="1" colspan="1">8–10</td><td rowspan="1" colspan="1">8–10</td><td rowspan="1" colspan="1">6–8</td><td rowspan="1" colspan="1">16–17</td></tr><tr><td rowspan="1" colspan="1">
                      <italic><tp:taxon-name><tp:taxon-name-part taxon-name-part-type="genus" reg="Dromica">D.</tp:taxon-name-part> <tp:taxon-name-part taxon-name-part-type="species" reg="kolbei">kolbei</tp:taxon-name-part></tp:taxon-name></italic>
                    </td><td rowspan="1" colspan="1">11–13</td><td rowspan="1" colspan="1">2</td><td rowspan="1" colspan="1">8–10</td><td rowspan="1" colspan="1">12–16</td><td rowspan="1" colspan="1">7–9</td><td rowspan="1" colspan="1">16–17</td></tr><tr><td rowspan="1" colspan="1">
                      <italic><tp:taxon-name><tp:taxon-name-part taxon-name-part-type="genus" reg="Dromica">D.</tp:taxon-name-part> <tp:taxon-name-part taxon-name-part-type="species" reg="alboclavata">alboclavata</tp:taxon-name-part></tp:taxon-name></italic>
                    </td><td rowspan="1" colspan="1">10–12</td><td rowspan="1" colspan="1">1</td><td rowspan="1" colspan="1">8–10</td><td rowspan="1" colspan="1">7–9</td><td rowspan="1" colspan="1">5</td><td rowspan="1" colspan="1">16</td></tr></tbody></table></table-wrap></sec></tp:treatment-sec><tp:treatment-sec><!--Section generated to contain objects referenced in tp:taxon-treatment.--><fig id="F3" position="float" orientation="portrait"><object-id xmlns:xlink="http://www.w3.org/1999/xlink" content-type="doi" xlink:type="simple">10.3897/zookeys.1044.61993.figure3</object-id><object-id xmlns:xlink="http://www.w3.org/1999/xlink" content-type="arpha" xlink:type="simple">111C3A34-92F9-5CF4-8503-037A5D7788F9</object-id><label>Figure 3.</label><caption><p>Morphological features of <italic><tp:taxon-name><tp:taxon-name-part taxon-name-part-type="genus" reg="Dromica">Dromica</tp:taxon-name-part></tp:taxon-name></italic> larvae, I instar <bold>A</bold> hump of <italic><tp:taxon-name><tp:taxon-name-part taxon-name-part-type="genus" reg="Dromica">D.</tp:taxon-name-part> <tp:taxon-name-part taxon-name-part-type="species" reg="kolbei">kolbei</tp:taxon-name-part></tp:taxon-name></italic> (right part, dorsal view) <bold>B</bold> segment IX and pygopod of abdomen of <italic><tp:taxon-name><tp:taxon-name-part taxon-name-part-type="genus" reg="Dromica">D.</tp:taxon-name-part> <tp:taxon-name-part taxon-name-part-type="species" reg="kolbei">kolbei</tp:taxon-name-part></tp:taxon-name></italic> (left half, dorsal view) <bold>C</bold> segment IX and pygopod of abdomen of <italic><tp:taxon-name><tp:taxon-name-part taxon-name-part-type="genus" reg="Dromica">D.</tp:taxon-name-part> <tp:taxon-name-part taxon-name-part-type="species" reg="kolbei">kolbei</tp:taxon-name-part></tp:taxon-name></italic> (left half, ventral view) <bold>D</bold> pronotum of <italic><tp:taxon-name><tp:taxon-name-part taxon-name-part-type="genus" reg="Dromica">D.</tp:taxon-name-part> <tp:taxon-name-part taxon-name-part-type="species" reg="helleri">helleri</tp:taxon-name-part></tp:taxon-name></italic> (right half, above) <bold>E</bold> hump of <italic><tp:taxon-name><tp:taxon-name-part taxon-name-part-type="genus" reg="Dromica">D.</tp:taxon-name-part> <tp:taxon-name-part taxon-name-part-type="species" reg="helleri">helleri</tp:taxon-name-part></tp:taxon-name></italic> (right part, dorsal view) <bold>F</bold> pronotum of <italic><tp:taxon-name><tp:taxon-name-part taxon-name-part-type="genus" reg="Dromica">D.</tp:taxon-name-part> <tp:taxon-name-part taxon-name-part-type="species" reg="alboclavata">alboclavata</tp:taxon-name-part></tp:taxon-name></italic> (right half, above) <bold>G</bold> hump of <italic><tp:taxon-name><tp:taxon-name-part taxon-name-part-type="genus" reg="Dromica">D.</tp:taxon-name-part> <tp:taxon-name-part taxon-name-part-type="species" reg="alboclavata">alboclavata</tp:taxon-name-part></tp:taxon-name></italic>.</p></caption><graphic xmlns:xlink="http://www.w3.org/1999/xlink" xlink:href="zookeys-1044-511-g003.jpg" position="float" orientation="portrait" xlink:type="simple" id="oo_554983.jpg"><uri content-type="original_file" xlink:type="simple">https://binary.pensoft.net/fig/554983</uri></graphic></fig><fig id="F1" position="float" orientation="portrait"><object-id xmlns:xlink="http://www.w3.org/1999/xlink" content-type="doi" xlink:type="simple">10.3897/zookeys.1044.61993.figure1</object-id><object-id xmlns:xlink="http://www.w3.org/1999/xlink" content-type="arpha" xlink:type="simple">610121A7-1293-5C9C-A699-76C10955D78E</object-id><label>Figure 1.</label><caption><p>Head and appendages of <italic><tp:taxon-name><tp:taxon-name-part taxon-name-part-type="genus" reg="Dromica">Dromica</tp:taxon-name-part> <tp:taxon-name-part taxon-name-part-type="species" reg="kolbei">kolbei</tp:taxon-name-part></tp:taxon-name></italic>, III instar <bold>A</bold> head (above) <bold>B</bold> left maxilla (above) <bold>C</bold> left antenna (above) <bold>D</bold> labium (below) <bold>E</bold> first right leg (below).</p></caption><graphic xmlns:xlink="http://www.w3.org/1999/xlink" xlink:href="zookeys-1044-511-g001.jpg" position="float" orientation="portrait" xlink:type="simple" id="oo_554981.jpg"><uri content-type="original_file" xlink:type="simple">https://binary.pensoft.net/fig/554981</uri></graphic></fig><fig id="F2" position="float" orientation="portrait"><object-id xmlns:xlink="http://www.w3.org/1999/xlink" content-type="doi" xlink:type="simple">10.3897/zookeys.1044.61993.figure2</object-id><object-id xmlns:xlink="http://www.w3.org/1999/xlink" content-type="arpha" xlink:type="simple">8681B531-A730-5BE4-BCDC-8E7679BBCFA4</object-id><label>Figure 2.</label><caption><p>Morphological features of <italic><tp:taxon-name><tp:taxon-name-part taxon-name-part-type="genus" reg="Dromica">Dromica</tp:taxon-name-part> <tp:taxon-name-part taxon-name-part-type="species" reg="kolbei">kolbei</tp:taxon-name-part></tp:taxon-name></italic> larvae <bold>A</bold> pronotum, III instar (right half, above) <bold>B</bold> pronotum, I instar (right half, above) <bold>C</bold> hump, III instar (left part, dorsal view) <bold>D</bold> the same (lateral view) <bold>E</bold> segment IX and pygopod of abdomen, III instar (dorsal view) <bold>F</bold> segment IX and pygopod of abdomen, III instar (ventral view).</p></caption><graphic xmlns:xlink="http://www.w3.org/1999/xlink" xlink:href="zookeys-1044-511-g002.jpg" position="float" orientation="portrait" xlink:type="simple" id="oo_554982.jpg"><uri content-type="original_file" xlink:type="simple">https://binary.pensoft.net/fig/554982</uri></graphic></fig></tp:treatment-sec><ref-list><ref id="B3"><mixed-citation xmlns:xlink="http://www.w3.org/1999/xlink" xlink:type="simple"><person-group><name name-style="western"><surname>Cassola</surname><given-names>F</given-names></name></person-group> (<year>2002</year>) <article-title>Materials for a revision of the African genus <italic><tp:taxon-name><tp:taxon-name-part taxon-name-part-type="genus">Dromica</tp:taxon-name-part></tp:taxon-name></italic><tp:taxon-name><tp:taxon-name-part taxon-name-part-type="order">Coleoptera</tp:taxon-name-part></tp:taxon-name><tp:taxon-name><tp:taxon-name-part taxon-name-part-type="family">Cicindelidae</tp:taxon-name-part></tp:taxon-name>).</article-title><source>Memorie della Società Entomologica Italiana</source><volume>81</volume>: <fpage>1</fpage>–<lpage>166</lpage>.</mixed-citation></ref><ref id="B14"><mixed-citation xmlns:xlink="http://www.w3.org/1999/xlink" xlink:type="simple"><person-group><name name-style="western"><surname>Putchkov</surname><given-names>AV</given-names></name><name name-style="western"><surname>Schüle</surname><given-names>P</given-names></name><name name-style="western"><surname>Markina</surname><given-names>TYu</given-names></name></person-group> (<year>2018</year>) <article-title>Description of the larval stages of two species of <italic><tp:taxon-name><tp:taxon-name-part taxon-name-part-type="genus">Dromica</tp:taxon-name-part></tp:taxon-name></italic>, <tp:taxon-name><tp:taxon-name-part taxon-name-part-type="infraspecific-rank">subgenus</tp:taxon-name-part> <tp:taxon-name-part taxon-name-part-type="subgenus">Pseudodromica</tp:taxon-name-part></tp:taxon-name> (<tp:taxon-name><tp:taxon-name-part taxon-name-part-type="order">Coleoptera</tp:taxon-name-part></tp:taxon-name>, <tp:taxon-name><tp:taxon-name-part taxon-name-part-type="family">Carabidae</tp:taxon-name-part></tp:taxon-name>, <tp:taxon-name><tp:taxon-name-part taxon-name-part-type="subfamily">Cicindelinae</tp:taxon-name-part></tp:taxon-name>).</article-title><source>Entomologische Blätter und <tp:taxon-name><tp:taxon-name-part taxon-name-part-type="order">Coleoptera</tp:taxon-name-part></tp:taxon-name></source><volume>114</volume>: <fpage>329</fpage>–<lpage>334</lpage>.</mixed-citation></ref></ref-list></tp:taxon-treatment>
